# Supplementary material for: Repurposing of FDA approved ring systems through bi-directional target-ring system dual screening
Source: Sci Rep. 2020 Dec 3;10:21133. doi: 10.1038/s41598-020-78077-9 (PMC7713353; doi:10.1038/s41598-020-78077-9)
Supplement: Supplementary file 2 — Supplementary Information. [file 41598_2020_78077_MOESM2_ESM.xls]

## Sheet: Matrix1
	P10826	P56221	P29474	Q13093	P10275	O75469	P51449	P34913	P49327	P36544	P16083	P15090	P05093	P14061	P14618	P19793	Q13133	P20813	P23141	P52732	Q9NZJ5	P25440	P9WGR1	P07900	P03372	O00408	Q13627	Q14289	P11387	Q92793	O76074	O43318	Q86U86	P14920	P04406	P53350	Q07343	O60885	P11086	Q15119	P22736	P55072	O75460	P15289	P28845	Q9UIF8	P15917	P50579	P01215
339-342_1	1	12	6	2	37	16	12	33	7	44	28	1	8	61	49	46	1	59	59	4	56	48	4	8	64	49	5	29	38	46	50	42	60	2	9	52	10	61	11	6	62	22	5	3	34	59	43	14	5
329-333_2	2	18	19	7	1	33	10	13	20	13	2	3	2	1	11	5	6	9	27	5	6	8	6	10	1	10	9	19	13	7	6	5	22	6	6	2	18	10	23	7	8	34	3	8	6	15	22	34	4
319-324_4	3	23	45	12	8	27	35	17	27	41	22	11	22	13	16	16	44	19	16	65	44	27	55	59	11	33	34	50	29	37	13	22	36	31	28	5	65	53	64	54	31	57	15	14	9	52	40	60	34
144-147_0	4	14	51	19	2	13	15	6	33	14	18	2	3	2	13	7	11	16	1	15	3	4	7	4	3	2	3	22	15	14	5	8	32	4	4	4	23	16	7	5	3	17	2	7	11	47	19	29	1
319-324_1	5	10	35	11	7	44	8	3	11	33	10	9	21	11	44	21	19	7	18	43	4	44	26	15	12	26	12	38	47	60	7	14	18	27	18	19	38	40	45	25	18	16	48	22	41	38	49	61	45
319-324_2	6	16	31	9	10	32	14	9	23	28	20	32	16	7	6	15	21	3	13	21	40	14	15	34	15	1	13	37	41	10	2	19	3	22	8	6	63	19	30	29	9	29	61	16	25	35	36	51	44
329-333_3	7	13	40	49	6	31	30	16	63	22	7	6	23	9	32	36	36	32	10	27	10	50	24	31	7	39	35	33	45	52	53	21	57	19	19	21	58	39	39	10	49	58	40	29	14	49	41	33	38
334-338_4	8	7	9	1	3	12	1	1	4	10	21	8	1	8	15	19	30	1	4	1	13	25	1	35	4	9	8	4	14	30	17	1	15	5	3	1	37	28	12	20	6	12	7	19	15	22	28	27	41
334-338_2	9	28	59	6	11	41	5	11	42	25	36	37	5	15	14	26	26	11	5	24	8	35	49	38	10	25	26	54	11	36	20	44	9	15	50	39	57	12	63	38	35	52	9	62	20	24	50	53	33
319-324_0	10	20	58	27	4	47	2	25	30	39	25	15	20	10	18	11	47	20	15	25	9	26	16	23	17	29	20	41	50	8	34	9	7	45	21	31	68	25	65	43	40	51	26	60	33	16	25	44	32
319-324_5	11	6	46	8	5	25	4	8	6	21	9	4	14	5	7	2	28	6	12	29	14	34	10	24	6	7	14	36	33	38	11	16	26	26	17	11	51	48	24	32	11	18	10	13	1	27	35	15	22
138-143_4	12	15	47	10	9	36	13	20	14	34	17	13	15	3	3	13	34	13	34	42	26	18	51	30	8	41	36	63	12	61	9	15	34	21	43	14	67	38	52	21	33	14	31	67	12	39	37	45	37
132-137_5	13	32	57	15	13	37	7	15	45	37	52	23	9	20	24	10	37	8	9	18	18	41	39	48	14	30	21	57	32	20	19	51	41	0	60	38	66	37	56	41	38	49	65	66	29	42	51	36	31
319-324_3	14	9	37	21	22	20	11	14	9	29	39	22	7	17	19	12	33	5	8	44	1	28	42	18	18	34	38	51	27	47	12	49	20	34	23	34	59	45	53	18	12	28	34	47	42	44	34	39	2
309-314_0	15	31	65	23	14	53	6	10	8	32	43	17	12	19	23	9	27	10	20	20	21	23	56	58	16	19	10	46	34	40	15	40	17	20	47	36	34	27	55	47	26	42	62	45	32	37	42	0	26
309-314_4	16	30	27	5	18	40	9	12	5	35	46	5	10	16	17	8	35	4	11	23	16	40	48	25	5	40	39	47	56	23	14	48	40	35	52	37	53	30	49	34	44	13	17	59	45	36	54	66	20
325-328_0	17	24	38	18	15	17	26	18	46	38	12	10	24	12	10	20	20	18	19	56	11	38	60	42	9	45	22	44	40	59	29	34	39	36	15	23	55	42	29	24	15	26	35	18	13	45	44	56	54
315-318_1	18	4	3	3	67	9	67	56	2	11	27	14	29	57	35	38	2	65	26	7	60	67	14	1	59	59	53	24	39	42	44	26	54	0	37	60	11	49	2	23	51	25	13	1	64	43	27	48	48
303-308_5	19	22	48	4	20	28	3	19	25	58	14	12	19	4	39	29	48	17	17	17	22	46	52	14	19	65	31	40	30	48	26	31	28	47	13	9	22	51	38	60	5	53	18	23	30	20	46	0	6
325-328_1	20	17	28	35	12	21	24	23	13	36	11	7	27	23	57	35	18	15	2	54	17	52	58	26	13	55	19	13	57	62	23	29	51	13	14	7	61	54	61	8	28	23	50	50	38	51	32	42	42
144-147_1	21	29	34	31	17	19	20	5	51	50	8	36	13	6	8	3	29	39	21	30	33	9	36	51	30	28	17	32	2	21	32	27	6	17	5	24	28	24	50	17	14	50	30	64	48	28	45	65	39
138-143_3	22	21	41	61	16	35	17	21	0	26	19	16	26	22	41	31	23	14	3	50	35	55	61	55	21	52	16	11	59	0	39	46	49	0	67	3	62	58	26	45	16	15	57	57	61	46	3	62	46
138-143_1	23	33	12	13	19	18	19	4	40	27	30	63	17	14	22	27	16	2	32	34	37	33	2	3	2	37	7	62	35	11	8	36	14	43	54	33	20	41	5	4	29	19	0	43	44	48	15	0	61
303-308_4	24	67	4	24	55	26	16	22	53	5	15	18	6	24	12	22	5	25	42	19	20	15	5	2	50	12	32	8	3	12	1	4	23	48	11	45	3	32	21	2	52	8	14	11	23	34	66	3	66
132-137_2	25	34	24	14	27	46	18	31	19	40	33	31	30	31	29	1	38	22	29	3	7	39	45	11	24	31	48	60	64	18	35	55	24	0	49	50	48	35	51	36	7	33	27	24	62	21	38	43	8
286-291_5	26	36	18	20	25	34	22	45	36	42	59	26	31	26	47	18	42	21	48	9	28	20	57	50	20	23	27	58	51	44	25	54	33	0	53	51	56	21	59	33	42	40	42	53	39	23	48	21	27
297-302_0	27	61	60	44	28	66	66	36	52	48	40	42	47	40	37	42	66	54	38	57	27	31	9	36	45	8	60	2	9	41	37	7	2	23	12	10	26	22	48	28	54	55	39	49	37	54	29	59	7
132-137_4	28	39	21	16	30	50	31	38	12	47	60	54	36	36	4	4	43	28	24	12	5	19	50	32	32	54	67	64	42	28	36	58	35	0	48	42	47	17	42	11	34	24	19	15	66	25	12	52	10
286-291_1	29	37	53	17	23	52	40	37	18	43	51	29	33	35	46	6	32	34	39	13	12	17	46	22	33	15	41	59	61	34	33	30	37	0	40	43	33	1	10	42	10	6	24	17	27	4	26	24	51
297-302_4	30	49	25	22	38	42	33	42	22	53	26	27	46	42	36	37	62	43	30	16	15	2	47	43	44	48	6	43	46	64	47	57	45	11	35	55	45	44	36	22	4	48	29	27	51	14	47	40	19
263-268_3	31	50	23	28	33	30	21	30	26	49	63	28	34	37	45	34	52	27	51	35	43	10	62	46	25	11	18	23	17	17	21	47	11	0	16	54	44	29	33	40	19	30	54	54	54	19	56	57	53
269-273_0	32	44	55	30	39	49	28	29	29	56	35	44	41	39	40	25	25	24	44	46	51	16	44	28	37	14	49	34	16	13	27	53	21	42	59	44	50	13	54	58	1	43	49	48	58	18	13	58	43
263-268_4	33	43	63	40	45	59	29	40	60	12	24	46	45	49	43	30	31	31	43	37	48	12	33	47	65	32	45	61	18	19	28	25	13	52	36	49	21	9	60	62	46	45	52	52	59	9	1	50	47
263-268_0	34	48	50	34	43	48	36	41	24	55	67	45	42	45	48	32	61	30	57	28	58	32	53	56	38	27	42	56	55	22	24	41	27	38	57	57	43	20	62	53	22	32	46	61	57	31	64	22	52
274-279_4	35	45	64	26	41	29	41	32	35	54	61	40	43	44	56	24	58	36	41	32	39	1	54	29	34	18	33	39	21	29	22	2	5	46	38	25	52	8	35	13	37	27	44	46	47	12	11	31	40
292-296_2	36	42	49	48	26	43	53	26	31	52	6	33	53	33	25	28	64	42	46	33	38	11	38	21	29	17	24	25	22	32	18	3	16	41	42	26	49	11	31	51	30	61	21	42	55	11	20	63	21
132-137_1	37	47	20	25	44	45	52	46	59	60	68	39	35	41	9	23	50	40	22	31	19	3	20	20	36	44	58	45	52	33	45	35	42	25	56	46	32	5	46	19	43	20	37	44	53	8	7	41	17
269-273_2	38	38	54	39	46	14	37	39	28	15	23	49	49	48	28	33	22	29	40	39	53	7	22	49	61	36	52	42	19	15	30	45	29	40	51	40	17	18	44	52	25	46	55	38	56	5	10	25	55
303-308_2	39	64	16	59	57	67	60	57	49	65	49	60	56	59	33	55	45	57	6	62	31	57	18	39	47	42	62	30	25	55	65	10	55	28	25	27	39	55	15	55	66	67	11	36	18	60	16	46	13
257-262_5	40	46	32	38	35	57	49	48	39	31	41	34	44	55	50	57	56	48	31	11	57	24	59	16	26	22	4	52	37	3	43	60	38	30	55	15	27	4	40	61	21	1	56	31	35	2	21	35	62
257-262_2	41	53	13	41	48	10	38	35	17	18	44	48	60	28	61	40	54	45	45	58	2	21	13	37	41	16	43	5	31	27	38	6	25	0	39	22	46	33	32	26	2	38	23	58	49	26	68	11	29
132-137_0	42	56	22	42	50	51	51	34	32	61	32	47	55	46	27	41	65	47	64	40	25	22	66	41	49	3	66	12	23	9	10	17	10	24	20	20	25	26	43	49	23	36	38	51	36	29	8	20	3
257-262_4	43	54	67	32	21	55	44	49	16	17	62	56	51	54	58	43	53	37	53	49	55	37	27	54	31	4	25	53	44	25	49	18	19	16	1	29	42	36	34	27	27	44	32	28	60	41	4	13	9
303-308_3	44	40	68	67	34	38	34	65	0	57	16	30	40	32	63	51	55	23	35	45	59	66	67	65	23	62	51	68	65	0	63	67	61	0	0	63	60	66	57	63	65	64	0	55	68	63	14	26	59
269-273_4	45	51	33	45	36	60	42	52	38	30	56	51	58	50	20	50	39	53	49	10	34	5	17	6	28	24	15	10	24	2	42	20	4	49	24	8	5	2	6	12	47	3	22	32	22	1	31	37	49
303-308_1	46	58	29	50	31	63	47	59	57	23	47	52	37	52	59	52	40	60	36	47	49	29	11	44	39	5	28	15	7	4	61	23	30	9	33	16	35	6	18	14	59	4	59	33	4	6	5	54	15
144-147_2	47	1	14	57	64	23	50	62	55	2	3	55	4	18	1	14	10	0	50	22	23	49	37	57	58	63	30	20	5	6	52	43	47	12	29	47	4	50	13	31	32	63	0	21	17	3	61	19	25
334-338_3	48	19	1	55	59	1	25	43	3	1	13	35	11	21	26	49	4	12	23	2	64	42	30	17	57	58	11	21	20	26	41	65	43	1	32	41	9	31	1	9	20	11	8	10	52	40	30	17	12
251-256_1	49	63	15	53	54	61	64	53	44	62	65	65	59	38	66	47	49	44	56	66	62	43	64	52	43	61	64	67	67	65	48	56	64	50	65	48	54	43	58	67	55	60	63	41	50	30	60	49	56
292-296_4	50	41	0	68	49	39	45	54	0	64	5	58	54	47	68	66	51	38	61	64	41	68	68	64	35	57	61	66	66	0	67	69	66	0	63	62	64	68	68	66	69	66	47	65	65	66	69	32	63
242-250_0	51	57	36	36	60	62	55	64	34	63	53	41	64	51	62	44	60	52	25	52	45	36	21	53	54	38	54	35	60	31	64	13	44	0	46	35	29	34	28	16	39	47	16	35	46	33	18	23	24
315-318_3	52	5	2	52	52	8	43	2	56	4	4	25	18	30	2	17	13	26	55	6	30	45	25	7	46	56	1	7	28	35	40	37	1	8	58	65	2	23	20	39	56	9	20	9	7	13	33	1	30
257-262_0	53	8	61	64	69	5	63	69	0	51	64	68	61	63	69	69	68	41	65	59	0	65	65	68	68	60	50	65	68	63	56	66	68	0	66	69	19	67	67	68	63	69	33	0	67	68	67	5	67
125-131_5	54	52	11	37	29	54	39	51	37	20	37	50	48	56	54	60	57	50	28	14	42	13	32	19	27	13	2	55	36	1	46	52	12	51	2	18	41	3	14	46	13	2	58	30	28	10	24	28	60
274-279_5	55	65	17	60	58	68	61	58	50	66	50	61	57	60	34	56	46	58	7	63	32	58	19	40	48	43	63	31	26	56	66	11	56	29	26	28	40	56	16	56	67	68	12	37	19	61	17	47	14
125-131_1	56	26	10	47	61	15	59	24	21	16	38	43	62	64	42	54	15	62	69	36	24	53	23	12	52	35	56	27	6	45	16	50	52	7	30	66	12	46	9	50	53	39	4	12	3	53	9	2	57
315-318_2	57	59	30	51	32	64	48	60	58	24	48	53	38	53	60	53	41	61	37	48	50	30	12	45	40	6	29	16	8	5	62	24	31	10	34	17	36	7	19	15	60	5	60	34	5	7	6	55	16
269-273_1	58	55	42	58	62	22	62	28	47	19	34	59	67	65	38	62	59	66	60	67	54	56	34	13	51	21	46	14	62	51	57	12	48	44	31	13	16	52	3	3	41	59	51	20	26	55	63	12	36
309-314_2	59	27	44	46	47	4	32	55	10	8	55	38	39	29	30	48	17	56	58	38	66	62	43	60	22	51	65	3	4	58	55	59	59	37	61	53	8	63	22	35	48	35	66	4	8	57	57	10	65
251-256_0	60	66	7	63	65	7	56	63	15	45	45	57	63	67	31	65	14	63	67	55	63	54	3	5	63	66	37	26	48	39	60	33	50	3	7	64	14	57	4	1	58	10	43	40	10	58	2	38	64
242-250_3	61	62	43	43	56	58	57	66	43	46	57	62	65	62	65	58	63	49	63	26	47	51	63	62	53	46	57	48	54	16	54	62	53	18	62	32	30	15	27	44	17	7	36	56	43	32	55	16	35
334-338_1	62	3	62	65	24	11	27	61	0	9	31	24	32	27	55	61	3	46	33	41	68	64	28	67	67	67	47	6	53	54	68	64	63	0	27	61	15	64	17	65	61	21	28	6	31	67	52	6	18
292-296_0	63	2	5	33	53	2	54	7	1	3	1	20	50	43	5	45	7	35	66	8	46	60	31	33	62	47	23	1	1	49	3	38	46	39	45	56	1	60	8	30	24	54	53	25	40	50	23	7	58
286-291_2	64	60	26	54	51	56	65	50	54	59	29	64	52	58	51	39	24	33	54	60	29	6	8	27	42	20	40	9	10	24	31	28	8	32	41	12	24	14	41	37	36	65	45	63	24	17	39	30	11
125-131_3	65	68	39	62	66	65	68	67	48	68	54	66	68	66	64	64	67	67	14	68	52	47	29	61	66	53	59	49	58	43	51	32	65	33	44	30	31	47	37	57	57	56	41	39	2	56	58	18	50
117-124_7	66	35	8	56	63	24	58	44	41	67	69	67	66	68	53	68	8	64	68	61	61	63	35	9	56	69	44	28	43	53	4	39	67	14	64	67	13	65	25	59	50	41	1	26	63	62	65	4	68
309-314_3	67	11	52	29	42	3	46	27	0	6	58	21	25	25	52	59	9	51	52	51	36	61	40	66	60	50	68	18	63	57	59	63	62	0	10	58	7	62	66	48	45	37	25	2	16	65	62	8	28
138-143_0	68	25	56	66	40	6	23	47	61	7	42	19	28	34	21	63	12	55	47	53	65	59	41	63	55	64	55	17	49	50	58	61	58	0	22	59	6	59	47	64	68	31	6	5	21	64	53	9	23
251-256_5	69	69	66	69	68	69	69	68	62	69	66	69	69	69	67	67	69	68	62	69	67	69	69	69	69	68	69	69	69	0	69	68	69	0	68	68	69	69	69	69	64	62	64	68	69	69	59	64	69
[truncated: 48 more columns]

## Sheet: Matrix2
	117-124_7	125-131_1	125-131_3	125-131_5	132-137_0	132-137_1	132-137_2	132-137_4	132-137_5	138-143_0	138-143_1	138-143_3	138-143_4	144-147_0	144-147_1	144-147_2	242-250_0	242-250_3	251-256_0	251-256_1	251-256_5	257-262_0	257-262_2	257-262_4	257-262_5	263-268_0	263-268_3	263-268_4	269-273_0	269-273_1	269-273_2	269-273_4	274-279_4	274-279_5	286-291_1	286-291_2	286-291_5	292-296_0	292-296_2	292-296_4	297-302_0	297-302_4	303-308_1	303-308_2	303-308_3	303-308_4	303-308_5	309-314_0	309-314_2
P10826	17	12	22	18	7	6	2	4	2	18	5	4	2	6	5	10	8	18	15	3	39	7	7	6	9	2	4	4	2	15	5	14	4	9	3	39	2	30	6	9	3	3	10	2	8	3	4	2	14
P56221	1	2	20	14	17	9	10	9	11	4	11	6	7	9	10	2	5	8	16	12	10	2	16	13	11	8	13	10	11	5	6	13	12	13	6	14	8	4	12	4	15	8	14	13	6	40	7	10	3
P29474	4	16	26	30	37	27	35	27	49	33	30	34	42	55	40	21	34	33	2	18	20	21	38	74	34	34	33	50	46	38	47	43	57	17	47	37	27	5	45	0	52	31	42	17	68	2	42	60	26
Q13093	18	23	43	23	30	14	17	15	14	57	16	43	14	24	24	35	12	14	51	24	57	24	34	16	24	19	18	27	21	42	27	36	17	44	11	40	16	18	38	67	32	10	41	44	43	17	13	18	18
P10275	6	8	3	3	5	5	1	2	1	5	3	2	1	1	3	16	4	5	8	1	5	20	4	1	3	1	2	5	1	9	4	5	2	3	2	3	1	12	2	2	2	2	2	4	1	14	2	1	6
O75469	2	4	14	20	22	17	19	24	16	1	13	15	16	13	14	9	28	11	1	21	22	1	1	22	23	14	11	28	22	4	3	35	13	27	26	22	15	1	18	5	34	13	38	27	9	13	15	27	1
P51449	25	37	55	16	36	29	12	22	9	8	14	13	12	18	15	22	35	34	27	29	24	15	22	24	27	16	12	16	16	44	19	24	23	43	24	47	13	31	34	13	48	17	23	43	10	10	10	11	10
P34913	3	3	8	13	6	10	5	8	3	9	2	7	8	7	1	17	16	16	9	5	3	57	5	9	12	4	7	9	4	3	7	16	7	7	7	6	9	6	5	7	4	5	18	8	15	4	5	3	11
P49327	8	9	25	22	20	72	21	17	31	81	28	0	17	34	47	48	13	12	4	15	44	0	15	11	22	15	21	73	23	33	20	23	26	38	21	48	23	7	23	0	43	20	74	38	0	54	20	15	8
P36544	16	1	29	5	24	23	13	18	12	2	10	10	13	10	19	1	25	4	3	11	13	4	3	2	6	13	16	1	19	2	1	7	20	22	10	18	10	3	17	15	7	15	4	22	11	1	22	12	2
P16083	31	14	9	25	19	45	26	34	30	12	18	12	11	17	6	4	29	22	14	25	2	12	33	40	25	39	39	11	26	8	9	41	38	15	30	11	30	2	1	1	25	12	25	15	2	6	9	31	20
P15090	50	49	53	57	53	49	43	49	40	20	56	33	37	36	49	50	49	54	52	44	29	33	50	54	51	46	47	49	51	56	52	59	50	54	50	57	38	40	50	21	49	42	55	54	24	44	38	40	37
P05093	39	50	54	42	48	33	34	35	23	15	27	29	28	27	28	13	53	48	45	31	23	16	49	41	40	33	35	38	36	55	37	52	40	41	34	43	29	37	42	17	39	35	43	41	18	24	30	25	23
P14061	22	19	11	17	13	13	14	16	8	7	6	11	3	8	4	7	9	19	28	2	15	8	6	19	19	11	14	18	14	22	17	18	16	10	12	19	7	14	13	8	8	11	16	10	7	9	3	9	7
P14618	9	10	30	32	11	3	18	1	15	6	15	20	5	16	11	3	38	36	5	30	7	28	41	31	26	24	23	22	24	7	14	9	31	4	27	26	24	9	14	19	12	21	39	5	20	7	21	17	9
P19793	58	26	31	38	26	20	16	20	19	19	22	22	19	26	16	14	22	29	35	16	17	42	32	27	33	22	24	23	25	36	25	37	21	28	20	24	19	24	25	18	27	26	37	28	16	23	24	22	16
Q13133	26	47	80	74	81	70	64	66	62	30	53	53	62	60	61	41	75	78	43	54	79	64	73	75	75	71	70	60	55	70	57	71	72	63	65	58	66	41	77	42	73	74	69	63	52	46	73	59	44
P20813	14	27	23	27	25	18	9	13	5	13	4	8	9	14	21	0	18	10	25	8	9	6	24	10	20	9	10	13	6	34	11	27	15	20	16	7	5	13	22	6	28	23	35	20	4	11	11	6	15
P23141	23	36	1	15	43	16	24	23	13	11	19	1	21	2	22	19	7	27	34	17	1	11	30	28	18	26	28	24	27	25	23	26	24	1	23	28	25	36	27	16	19	22	19	1	13	28	17	20	17
P52732	42	44	63	41	51	41	36	38	37	37	48	46	48	51	48	34	51	37	48	47	34	23	53	49	38	37	46	47	50	60	49	44	47	56	39	55	33	35	49	26	54	36	53	56	25	47	40	42	35
Q9NZJ5	34	6	10	26	14	15	8	6	17	47	21	21	20	12	26	12	19	17	50	34	21	0	2	35	37	32	25	33	33	27	34	19	25	5	9	13	20	23	24	12	11	9	32	6	21	19	18	21	61
P25440	35	29	16	11	15	8	29	21	28	29	20	36	18	21	17	30	14	30	30	14	52	31	17	23	16	18	15	14	15	43	12	11	9	42	18	5	18	50	15	51	13	6	15	42	46	18	34	24	40
P9WGR1	38	52	42	61	75	48	59	61	55	60	35	66	63	50	56	59	47	72	18	59	66	44	47	51	69	63	67	52	58	53	51	54	65	47	67	44	67	54	57	52	41	60	48	47	53	41	67	65	59
P07900	15	32	48	49	49	39	39	44	50	62	26	49	44	39	50	53	50	55	13	33	41	45	48	52	45	48	49	48	44	40	50	38	45	45	45	46	44	48	47	29	45	44	49	45	48	30	41	51	50
P03372	10	15	32	8	23	7	3	7	4	14	1	9	4	5	13	24	26	13	24	7	43	18	13	4	5	10	6	34	13	12	35	8	8	8	8	8	3	34	7	3	14	18	11	9	3	27	6	5	4
O00408	68	18	33	10	3	30	27	42	25	61	32	38	33	11	27	65	24	26	70	42	30	29	14	3	17	20	9	25	12	6	29	20	18	18	15	10	21	32	16	20	5	33	7	18	32	15	71	23	29
Q13627	53	73	71	36	83	69	62	78	53	69	46	48	58	48	52	60	69	70	57	62	69	34	62	57	39	58	53	59	63	61	66	58	56	74	59	59	51	58	54	47	68	39	60	74	41	66	55	45	72
Q14289	19	31	40	58	34	44	52	57	52	17	58	30	57	46	45	28	40	45	31	69	58	32	31	53	52	49	36	53	42	20	42	33	42	37	55	29	49	17	40	46	22	41	33	37	58	31	45	47	13
P11387	24	11	41	40	39	46	54	40	36	27	41	47	31	42	23	15	52	47	39	51	60	40	43	45	41	44	32	31	31	54	30	39	32	26	54	27	39	15	33	27	26	40	21	26	28	25	37	39	12
Q92793	33	33	27	1	8	26	22	25	20	34	17	0	70	29	25	8	17	6	23	81	0	55	26	20	4	17	19	17	18	47	16	2	28	50	29	15	35	49	29	0	36	84	5	50	0	20	44	35	47
O76074	5	13	34	44	21	37	37	37	29	35	23	32	22	32	39	40	62	44	46	26	31	17	44	46	43	29	29	32	32	46	32	46	30	60	35	36	26	16	28	34	37	37	56	60	35	5	31	28	33
O43318	20	42	18	53	31	35	46	50	46	48	39	41	30	35	33	37	20	52	22	36	38	47	23	29	56	36	45	29	48	11	45	31	19	12	36	34	43	38	21	71	18	49	27	12	60	22	35	43	45
Q86U86	45	21	47	7	4	21	15	14	21	21	12	25	15	22	9	18	11	21	12	32	35	30	9	5	13	6	3	6	8	14	10	4	1	32	14	1	12	21	9	24	1	25	9	32	22	12	14	14	27
P14920	64	68	87	94	87	80	0	0	0	0	82	0	75	69	78	67	0	77	47	90	0	0	0	78	86	84	0	90	86	89	84	94	87	85	0	86	0	90	86	0	78	65	67	85	0	90	89	73	86
P04406	61	55	49	31	54	58	53	54	57	38	57	75	52	49	46	49	56	64	38	65	47	49	54	26	60	55	52	51	57	51	54	60	53	49	56	54	54	59	53	36	46	50	57	49	0	55	47	52	60
P53350	63	67	13	24	32	40	41	39	34	36	38	17	27	28	34	38	33	23	58	28	33	73	37	34	21	45	48	41	40	10	36	21	33	25	40	21	37	51	32	25	20	45	20	25	31	51	26	38	32
Q07343	29	41	61	71	64	60	73	68	75	23	55	79	78	73	64	32	65	62	42	63	80	27	71	72	62	67	66	56	68	52	53	48	73	64	72	60	73	29	71	68	59	68	71	64	64	42	59	66	31
O60885	47	20	5	4	10	2	23	10	24	25	24	37	24	19	18	27	6	1	29	13	37	38	19	17	2	7	17	7	7	28	8	3	5	34	1	4	11	44	8	41	6	29	6	34	40	21	36	19	38
P11086	43	38	57	54	68	62	67	60	68	67	44	52	69	57	70	45	61	57	33	66	73	58	64	67	64	73	61	71	71	35	63	50	62	48	48	63	71	47	59	72	66	59	54	48	55	59	64	71	46
Q15119	55	70	65	68	69	54	56	51	60	72	47	58	54	59	54	63	55	61	11	64	48	54	58	61	66	62	60	64	65	39	64	63	54	61	64	61	58	63	64	50	58	54	59	61	49	43	68	61	57
P22736	21	35	38	29	35	34	28	31	32	64	36	26	35	31	31	26	32	15	41	27	12	19	21	33	30	30	30	35	20	30	31	45	36	57	28	38	32	27	35	56	42	24	51	57	26	52	25	34	25
P55072	44	59	58	33	57	50	50	48	58	43	52	44	45	64	59	71	60	24	26	53	28	75	56	60	28	50	54	54	53	65	58	32	51	88	33	75	53	68	68	53	61	57	29	88	54	35	65	55	49
O75460	28	48	70	82	72	65	63	58	84	42	0	77	64	61	69	0	64	69	77	80	62	36	65	71	80	69	74	70	72	75	77	69	71	58	68	74	70	79	62	49	67	64	85	58	0	69	63	79	88
P15289	66	69	77	75	85	74	72	67	87	46	72	84	87	70	88	70	78	83	79	70	81	0	86	76	78	80	78	77	75	68	75	81	78	77	75	84	78	76	78	80	77	71	79	77	67	70	75	75	48
P28845	57	28	17	56	55	56	61	73	51	31	54	54	43	54	55	44	54	49	36	41	63	53	57	63	53	54	56	55	54	48	56	56	55	46	52	49	47	57	56	48	53	53	45	46	66	56	49	48	24
Q9UIF8	41	46	45	19	40	22	33	28	35	56	43	35	39	52	37	11	31	25	49	23	27	39	40	39	14	31	31	21	30	50	22	15	27	52	22	32	28	45	26	28	51	28	17	52	30	37	32	36	43
P15917	51	24	52	50	38	31	48	30	54	50	40	24	51	53	53	66	39	56	7	46	19	35	68	30	44	59	57	20	34	58	33	53	35	35	46	52	50	43	46	45	44	52	31	35	17	71	50	50	55
P50579	13	25	50	67	59	66	70	72	64	32	0	78	71	75	82	62	59	50	69	61	40	13	51	55	65	52	73	69	73	49	60	73	63	71	58	62	55	46	81	32	71	67	77	71	34	36	0	0	39
P01215	73	71	59	70	56	55	51	52	59	53	63	59	60	62	60	64	57	60	68	52	46	43	60	58	67	60	62	61	59	59	62	68	61	53	66	56	59	69	58	37	55	55	61	53	44	74	52	57	66
P55055	67	79	91	95	91	0	85	88	82	70	81	0	82	92	87	78	77	89	67	85	0	0	79	87	95	89	80	76	77	72	79	95	88	84	85	83	17	86	87	0	89	89	86	84	0	78	91	85	68
P55201	32	17	19	12	9	19	20	32	22	76	29	50	32	30	44	5	23	7	17	19	0	37	25	7	10	21	22	19	28	32	21	10	14	16	4	23	42	26	11	79	16	16	8	16	61	8	43	33	34
P14174	36	34	12	34	27	1	31	12	33	28	31	31	41	45	20	6	10	32	32	22	26	9	18	38	29	27	38	3	9	26	2	6	11	31	25	17	36	11	20	23	29	1	22	31	19	29	28	26	19
P04637	83	58	46	28	45	53	47	53	45	41	59	27	49	40	43	51	42	31	55	39	53	63	46	15	31	47	40	40	41	45	40	25	44	36	44	45	57	61	39	70	35	46	46	36	80	33	53	46	30
P08684	74	76	64	63	58	68	69	70	63	39	61	56	61	63	63	36	66	58	74	57	59	51	67	73	63	57	55	58	56	73	69	65	64	65	70	64	61	56	63	44	64	72	65	65	39	68	56	62	62
P09211	71	51	68	72	50	89	86	93	76	49	78	61	50	72	58	47	48	74	59	91	75	0	66	70	88	85	71	67	69	63	76	80	70	62	88	51	86	20	69	73	62	87	63	62	81	62	62	86	77
P37173	56	54	7	43	28	36	42	47	38	24	33	23	34	20	30	52	36	46	54	50	51	48	27	18	50	41	37	36	35	17	38	22	37	24	37	16	41	52	44	35	9	43	26	24	27	49	29	29	36
O76083	80	72	67	88	61	63	60	64	72	44	80	73	79	67	83	82	67	71	72	0	72	76	61	66	74	64	65	66	64	66	65	70	66	59	69	65	65	70	66	60	57	69	87	59	79	76	51	63	64
P36897	69	65	37	62	47	57	55	62	42	59	45	63	38	43	35	61	44	51	65	49	49	59	28	44	59	53	51	46	52	31	55	34	48	30	62	33	56	67	51	59	30	56	44	30	57	34	58	49	22
P10828	76	64	66	55	67	67	92	76	66	68	70	68	53	74	67	56	85	73	62	68	78	71	59	64	55	68	87	74	66	67	74	57	60	72	61	87	74	53	73	57	85	58	58	72	51	65	54	53	54
Q04771	54	56	36	47	44	38	38	33	41	51	34	51	29	33	32	39	30	38	53	37	50	41	29	21	49	40	41	42	43	16	44	49	46	23	42	20	45	42	31	55	10	34	36	23	36	39	19	37	53
P00390	40	53	51	37	52	43	49	41	48	16	49	45	46	37	38	74	43	40	75	58	42	0	52	62	57	51	50	45	49	57	48	55	52	51	49	50	46	65	52	40	47	47	50	51	37	58	46	58	41
P29320	46	62	88	46	65	59	57	59	56	55	62	57	59	65	74	33	68	41	71	48	71	25	63	50	36	56	58	57	60	74	59	47	59	66	63	67	60	60	67	30	60	61	76	66	33	67	57	54	51
P53582	30	43	4	51	12	47	45	45	44	65	65	14	47	47	42	20	46	42	40	35	4	46	36	48	48	42	44	43	45	29	41	40	43	11	43	42	52	19	37	58	40	51	12	11	29	57	48	44	71
P11021	75	82	79	59	74	77	76	75	65	74	64	60	67	56	51	54	82	76	82	75	56	52	74	68	54	77	76	75	76	76	78	62	81	75	53	76	75	73	76	39	72	70	70	75	56	73	70	68	69
O14684	70	81	0	78	80	88	74	87	85	85	74	80	89	77	66	76	94	82	86	83	82	50	92	77	84	75	68	89	0	92	88	85	86	0	79	0	64	84	93	85	0	88	0	0	0	85	74	69	80
P14555	78	93	24	39	29	25	25	26	26	45	50	3	25	15	12	46	15	28	81	20	8	26	8	12	32	25	26	26	29	37	24	17	34	21	31	31	22	25	30	14	17	19	47	21	14	61	27	13	52
P33316	81	75	69	69	62	78	81	83	0	77	0	72	84	91	93	0	73	65	95	55	64	0	69	43	77	70	69	62	61	64	61	67	80	80	80	69	77	88	65	62	80	76	66	80	59	86	0	81	84
P04150	27	22	28	21	16	11	11	19	6	3	8	18	6	3	7	23	21	20	20	10	16	10	12	25	8	5	5	12	10	21	13	12	10	14	19	12	6	28	10	11	21	7	13	14	5	16	8	8	5
O43353	49	39	21	52	33	42	40	43	43	40	37	28	40	44	36	55	27	39	10	43	32	0	20	47	46	38	42	39	38	13	46	30	29	19	41	25	48	39	19	64	24	32	30	19	45	26	39	30	56
P35790	37	66	81	65	63	61	65	69	71	26	69	71	65	58	77	68	63	66	37	74	65	56	70	65	70	61	64	65	70	62	70	74	58	73	73	66	69	66	55	74	63	66	78	73	71	60	81	72	42
Q9NUW8	87	84	73	77	70	79	78	74	74	75	68	62	66	76	73	69	79	87	76	67	55	66	75	79	71	81	82	78	78	85	80	72	79	68	81	73	87	77	79	54	75	83	72	68	62	75	72	82	70
Q13526	72	85	0	64	73	64	66	63	61	71	71	55	55	68	65	77	70	63	87	71	0	78	72	69	68	65	63	88	0	95	90	89	0	93	71	0	62	74	61	31	0	62	0	93	38	77	61	64	81
Q16539	93	89	85	87	92	84	84	84	73	89	84	83	90	82	85	84	89	92	91	82	0	0	90	95	81	88	88	86	87	86	86	83	85	87	87	88	89	82	84	76	86	82	83	87	72	88	83	78	83
Q03181	90	92	0	60	86	81	79	80	79	90	85	0	0	87	86	42	91	53	85	77	0	0	87	59	58	82	83	82	80	91	81	64	0	0	57	82	84	92	0	78	0	81	62	0	0	87	87	74	0
P68871	79	77	60	85	76	71	71	65	70	54	0	64	73	79	89	0	71	79	73	72	54	61	77	81	76	72	72	79	81	83	85	75	77	69	77	77	68	75	74	38	84	73	73	69	50	80	60	70	85
O75874	84	86	83	76	90	92	93	90	69	82	77	65	68	66	79	85	84	91	92	78	68	68	82	91	90	86	91	0	0	82	91	88	82	78	86	91	82	83	85	61	90	92	75	78	63	84	80	83	82
P15559	77	61	78	66	71	86	88	89	80	58	76	81	74	80	76	83	80	59	63	79	61	70	80	89	83	87	86	81	84	78	73	66	84	81	60	79	88	71	91	65	82	86	64	81	74	63	66	87	67
Q16853	89	87	90	84	79	82	83	86	0	73	67	70	0	84	84	86	87	85	80	89	83	67	83	80	79	79	81	80	82	79	83	84	0	92	84	81	81	78	82	82	79	80	80	92	73	81	77	77	79
P53779	52	30	2	2	18	28	32	36	47	66	51	40	56	25	57	58	2	2	61	9	14	0	10	36	1	23	20	2	17	1	26	1	41	2	38	2	34	62	48	0	56	38	3	3	77	64	69	56	73
P49841	82	80	72	81	66	73	80	81	81	80	73	82	77	78	62	75	72	81	64	87	67	62	81	86	73	76	79	63	62	87	68	77	83	79	78	72	79	80	83	81	65	78	68	79	75	82	82	76	74
O00763	91	88	86	92	93	85	87	82	88	88	87	67	83	86	68	73	93	95	89	0	76	77	0	92	92	83	0	0	83	93	92	86	75	89	92	89	85	91	89	75	74	90	89	89	65	0	0	91	75
P28482	60	78	39	35	42	52	44	46	39	63	42	39	36	38	41	79	41	68	66	45	45	0	39	37	35	43	43	44	47	23	43	51	49	33	51	53	40	64	41	43	50	48	40	33	42	48	23	41	78
Q9H8M2	92	91	82	91	88	87	90	85	89	87	0	85	85	94	71	81	86	96	88	84	74	0	89	94	93	92	92	85	88	88	87	92	90	91	91	85	92	89	92	86	87	85	88	91	78	0	88	0	89
Q99683	85	83	74	83	84	76	75	79	67	83	66	69	72	71	72	43	83	80	83	86	0	69	85	85	61	94	84	83	85	81	67	79	76	82	74	80	72	85	80	66	76	75	52	82	70	72	79	80	76
Q07912	62	60	76	86	78	75	77	71	77	52	60	76	80	81	75	72	76	86	56	76	84	65	84	84	87	74	85	84	79	69	82	82	74	70	82	78	80	81	72	77	70	77	82	70	83	50	86	88	58
P02766	86	95	84	90	94	90	0	94	86	86	86	86	86	89	92	80	90	90	93	0	77	72	88	90	89	93	0	91	0	90	0	90	89	83	90	92	90	87	90	63	91	0	91	83	76	91	90	90	91
Q02127	65	40	35	48	41	24	7	11	10	10	7	42	26	41	2	31	37	35	60	40	18	0	42	32	42	28	27	30	39	19	28	42	22	29	17	35	14	22	43	33	31	14	34	29	47	45	1	7	63
P05091	11	5	6	6	2	4	4	5	7	78	9	5	10	4	8	25	1	3	6	4	11	5	35	8	7	12	8	15	3	18	18	61	3	40	5	30	63	8	4	0	38	4	1	40	0	53	16	4	0
P37231	48	57	44	45	46	32	30	29	27	22	25	19	23	23	29	57	45	43	90	38	25	22	45	42	47	35	34	37	37	41	39	29	39	39	32	41	31	33	36	22	33	30	24	39	23	38	33	32	21
P06280	59	74	75	80	77	83	82	77	83	79	75	74	81	83	80	0	81	84	78	73	70	60	76	83	85	78	75	72	74	77	72	78	68	76	83	68	83	72	70	69	69	79	81	76	69	79	78	84	65
O15164	0	94	0	89	95	0	89	91	0	92	83	87	88	93	91	0	92	93	94	88	0	74	91	93	91	90	90	0	0	94	0	93	0	90	89	0	91	93	88	84	0	0	0	90	82	89	85	89	87
P50053	0	0	0	0	0	0	0	0	0	0	0	0	0	85	0	0	0	0	0	0	0	0	0	0	0	0	0	0	0	0	0	0	0	0	0	0	0	0	0	0	83	0	0	0	0	0	0	0	0
Q16875	0	63	56	79	82	51	68	55	78	91	79	89	76	88	81	29	74	75	44	60	0	0	78	82	82	0	77	68	67	80	71	87	69	67	76	71	76	55	75	0	81	63	84	67	0	92	76	67	90
P42262	88	90	89	93	89	93	91	92	0	84	88	88	0	90	0	0	88	88	84	0	0	0	0	88	94	0	89	87	89	84	89	91	91	86	93	90	93	0	0	83	88	91	90	86	0	83	84	0	0
P11509	7	7	15	9	1	12	6	3	18	0	0	16	0	0	0	0	3	9	21	6	6	3	11	14	15	3	1	8	5	24	15	28	6	6	13	9	4	10	3	10	23	27	28	7	12	32	12	16	28
P02753	12	45	62	73	60	91	58	56	0	0	0	0	0	0	0	0	58	67	19	56	36	14	55	56	72	66	59	0	0	71	0	76	67	55	0	70	0	94	60	0	0	0	0	55	0	0	0	0	0
P05362	0	0	0	0	0	0	0	0	0	0	0	0	0	0	90	0	0	94	0	92	0	0	0	0	0	91	0	0	0	0	0	0	0	0	0	0	0	0	0	0	0	0	0	0	0	0	0	0	0
[truncated: 20 more columns]

## Sheet: Matrix3
	117-124_7	125-131_1	125-131_3	125-131_5	132-137_0	132-137_1	132-137_2	132-137_4	132-137_5	138-143_0	138-143_1	138-143_3	138-143_4	144-147_0	144-147_1	144-147_2	242-250_0	242-250_3	251-256_0	251-256_1	251-256_5	257-262_0	257-262_2	257-262_4	257-262_5	263-268_0	263-268_3	263-268_4	269-273_0	269-273_1	269-273_2	269-273_4	274-279_4	274-279_5	286-291_1	286-291_2	286-291_5	292-296_0	292-296_2	292-296_4	297-302_0	297-302_4	303-308_1	303-308_2	303-308_3	303-308_4	303-308_5	309-314_0	309-314_2
P10826	-5.561	-6.75	-5.638	-6.953	-7.938	-8.304	-9.066	-8.723	-9.728	-5.464	-9.222	-9.25	-9.796	-9.958	-9.29	-7.583	-7.168	-6.286	-6.41	-7.494	-2.368	-6.977	-8.017	-7.934	-8.02	-8.396	-8.606	-8.42	-8.453	-6.572	-8.217	-7.67	-8.383	-6.885	-8.675	-5.785	-9.013	-5.888	-8.359	-7.19	-8.939	-8.668	-7.662	-8.025	-7.914	-9.193	-9.407	-9.614	-6.535
P56221	-8.17521	-8.78481	-5.73889	-7.48448	-7.29217	-7.84181	-8.21719	-8.0609	-8.37809	-8.83903	-8.27963	-9.01995	-9.14209	-9.20374	-8.71894	-11.3151	-7.21706	-6.96175	-6.27588	-6.61358	-4.49627	-9.47875	-7.44407	-7.37315	-7.84982	-7.8101	-7.80196	-7.90283	-7.88174	-7.30232	-8.12643	-7.7654	-7.85901	-6.4535	-8.13142	-7.11354	-8.14408	-10.83	-7.94004	-7.94463	-7.07812	-7.80727	-7.17815	-6.4535	-7.98725	-5.74823	-9.00028	-8.56607	-8.76939
P29474	-7.84745	-6.5207	-5.3986	-6.47528	-6.06689	-6.11799	-5.96791	-6.10964	-4.63981	-4.72537	-6.41658	-5.3493	-5.26757	-5.13604	-5.64787	-6.2614	-5.62316	-5.32526	-8.57341	-6.25213	-3.36478	-4.4253	-6.28178	-3.10589	-5.66583	-5.18388	-6.05297	-4.291	-4.83352	-5.34297	-4.91474	-5.65662	-3.94038	-6.23055	-5.07456	-5.92396	-6.18223	-9.87583	-5.21812	0	-4.4926	-5.93203	-5.72728	-6.23055	-2.08686	-10.0536	-5.25513	-3.71825	-5.27507
Q13093	-5.33257	-6.01871	-4.42801	-6.76345	-6.47408	-7.56067	-7.81344	-7.76813	-7.79677	-3.76644	-7.84174	-4.89166	-7.90608	-7.6739	-7.28398	-5.21355	-6.88342	-6.40119	-4.33858	-5.61622	-1.50129	-4.21695	-6.5382	-7.13119	-6.70775	-7.06122	-7.42412	-6.5921	-7.30166	-5.14307	-6.62144	-6.17618	-7.50695	-4.99968	-7.7455	-5.53596	-7.66919	-7.12883	-5.97825	-2.10175	-6.18316	-7.65196	-5.86583	-4.99968	-3.34287	-7.6428	-8.10226	-7.64814	-6.12684
P10275	-6.78746	-7.2998	-6.21384	-8.98353	-8.28245	-8.45326	-9.11204	-8.98191	-9.81996	-8.52678	-9.5926	-9.72806	-10.1092	-11.5306	-9.65283	-6.72476	-7.30838	-7.70539	-6.70429	-7.84578	-4.6223	-4.46683	-8.34101	-9.54198	-8.82481	-8.47251	-8.94966	-8.41646	-8.68461	-6.87869	-8.35835	-8.82479	-8.5187	-7.57201	-9.44764	-8.17288	-9.1768	-7.88448	-9.12686	-8.30611	-8.9977	-8.70442	-8.96513	-7.57201	-8.94333	-7.82794	-9.57564	-9.81677	-8.35817
O75469	-8.06431	-8.51833	-5.92482	-6.84787	-6.93893	-7.34818	-7.33871	-7.11128	-7.63209	-10.9167	-8.18009	-7.67712	-7.65518	-8.65389	-8.16686	-8.09471	-6.12332	-6.5336	-10.2478	-6.15345	-3.32625	-10.9325	-9.49058	-6.76904	-6.71088	-7.24783	-7.81147	-6.50613	-7.17819	-8.09775	-8.55609	-6.18504	-7.81404	-5.85729	-6.9036	-6.76166	-7.72696	-12.9428	-7.46027	-7.60679	-5.87653	-7.50039	-5.99601	-5.85729	-7.62027	-7.9473	-7.84521	-6.88192	-10.9762
P51449	-5.09759	-5.05457	-3.68524	-6.96481	-6.15567	-6.09228	-8.0423	-7.37341	-8.47572	-7.74942	-7.9676	-8.18069	-8.35053	-8.21428	-7.90495	-6.21332	-5.55516	-5.2995	-5.52441	-4.89802	-3.27574	-5.03483	-7.08791	-6.73897	-6.43547	-7.17489	-7.80452	-7.4704	-7.53185	-5.03585	-7.1696	-6.76781	-6.90942	-5.04503	-6.95052	-4.78456	-7.77212	-5.85397	-6.02028	-6.6724	-4.72882	-7.35823	-6.50466	-5.04503	-7.33697	-8.1847	-8.67666	-8.50882	-7.35827
P34913	-7.98387	-8.772	-6.06343	-7.53273	-8.16729	-7.81857	-8.29981	-8.09182	-9.18713	-7.74656	-10.1939	-8.9532	-9.05374	-9.84931	-10.1617	-6.69565	-6.63123	-6.36685	-6.69225	-7.42621	-5.03484	-2.21372	-8.15795	-7.7317	-7.74574	-8.04591	-8.30846	-8.04976	-8.32903	-8.43442	-8.06097	-7.45528	-8.27003	-7.07652	-8.11219	-7.70441	-7.97835	-9.80399	-8.60301	-7.37123	-8.15172	-8.02984	-7.00686	-7.07652	-6.59902	-8.87929	-9.09412	-9.423	-7.18854
P49327	-6.59518	-7.28307	-5.44611	-6.81509	-7.0038	-2.84948	-7.30574	-7.69276	-6.1553	-2.42177	-6.63676	0	-7.55417	-6.93258	-5.04062	-4.46403	-6.87618	-6.42063	-7.49015	-6.41397	-2.16185	0	-7.45365	-7.46277	-6.71545	-7.22669	-7.16991	-2.5194	-7.10978	-5.56675	-7.13617	-6.79191	-6.85519	-5.27447	-7.40234	-4.75841	-6.81741	-9.50522	-7.01791	0	-5.03596	-7.23796	-3.07647	-5.27447	0	-4.95392	-7.17885	-7.94628	-7.91276
P36544	-5.58746	-9.14866	-5.36492	-8.84292	-6.90694	-6.99661	-8.03532	-7.6429	-8.14529	-10.8036	-8.56791	-8.60765	-8.22196	-9.19635	-7.5792	-12.0577	-6.31196	-7.7348	-7.75376	-6.66585	-4.33176	-7.53177	-8.92753	-9.03789	-8.29638	-7.32819	-7.58417	-9.65488	-7.32439	-8.85574	-9.17846	-8.30003	-7.37579	-6.0738	-7.86584	-7.03913	-7.87068	-11.7039	-7.46863	-6.25812	-7.63026	-7.45034	-8.71665	-6.0738	-7.22207	-10.8962	-7.05299	-8.25024	-10.7018
P16083	-4.69949	-6.67599	-6.04764	-6.71729	-7.01669	-4.81453	-6.95705	-5.74539	-6.21448	-6.60361	-7.22603	-8.34153	-8.39436	-8.37477	-9.06981	-9.57354	-6.11691	-5.94711	-6.53512	-5.26697	-5.10055	-5.31328	-6.55389	-5.58088	-6.61653	-4.98925	-5.42652	-7.87259	-6.86247	-6.94494	-7.88718	-6.00091	-5.69361	-6.39213	-6.3652	-7.33093	-5.83685	-12.9053	-9.36345	-9.38854	-6.63445	-7.51081	-6.39477	-6.39213	-8.42632	-8.5937	-8.71703	-6.58327	-6.01575
P15090	-3.73116	-4.61477	-3.80698	-4.45635	-4.58871	-4.6308	-4.79426	-4.42252	-5.17778	-5.3925	-4.02605	-5.45131	-5.65217	-6.66141	-4.67903	-4.37695	-4.62099	-4.02854	-4.29872	-3.93266	-2.9182	-3.51963	-4.51287	-4.36105	-4.73974	-4.59674	-4.82507	-4.59619	-4.61407	-4.07783	-4.47314	-4.45258	-4.62166	-4.03218	-4.81398	-4.01654	-4.90052	-5.25091	-4.76291	-4.25125	-4.62061	-4.89081	-4.43981	-4.03218	-4.80508	-5.42479	-5.65483	-5.44777	-4.63719
P05093	-4.20987	-4.57676	-3.74446	-5.41289	-5.12754	-5.72727	-5.99141	-5.71802	-7.01005	-6.07453	-6.63958	-6.28756	-6.72068	-7.44973	-6.7962	-7.3561	-4.32255	-4.29661	-4.53426	-4.83011	-3.28434	-4.71138	-4.82249	-5.32531	-5.46192	-5.48091	-5.80697	-5.44292	-5.51714	-4.09872	-5.40536	-4.98644	-5.4807	-5.08069	-5.95181	-5.3204	-5.97852	-5.37332	-5.29027	-5.22494	-5.41384	-5.41523	-5.71035	-5.08069	-5.53873	-7.08911	-6.60356	-6.91498	-5.685
P14061	-5.2683	-6.24941	-5.98427	-6.9564	-7.5128	-7.58033	-7.97536	-7.71785	-8.64894	-7.86576	-9.11797	-8.60599	-9.62598	-9.65867	-9.48163	-8.71115	-7.16449	-6.26723	-5.49734	-7.63101	-4.21137	-6.26079	-8.07483	-7.02343	-6.97043	-7.51918	-7.71137	-7.1851	-7.61197	-6.13314	-7.32244	-7.17963	-7.52314	-6.88373	-7.74281	-6.9058	-8.16995	-7.54446	-7.8703	-7.36599	-7.59959	-7.57304	-7.09491	-6.88373	-7.91835	-8.2599	-9.51858	-8.67361	-8.00098
P14618	-6.47947	-7.05756	-5.3058	-6.45	-7.57434	-8.63101	-7.52688	-9.12447	-7.78983	-7.92459	-7.8711	-7.06183	-9.33326	-8.52845	-8.70841	-9.81526	-5.44725	-5.1765	-7.47625	-4.85255	-4.57385	-4.0197	-5.87541	-6.27192	-6.54792	-6.5952	-6.7815	-6.90736	-7.09467	-7.12665	-7.53309	-7.93299	-6.29424	-7.33838	-6.73783	-6.53531	-6.71065	-8.87911	-7.72232	-4.5482	-7.18724	-7.19512	-5.90298	-7.33838	-5.37944	-8.52887	-7.10102	-7.80009	-7.49616
P19793	-3.22383	-5.92453	-5.28322	-5.59026	-6.62905	-7.09022	-7.91397	-7.64057	-7.41792	-5.39259	-6.99135	-6.8489	-7.32992	-7.45293	-7.73717	-7.29791	-6.47409	-5.75997	-5.21714	-6.40169	-4.00726	-3.05988	-6.65263	-6.4761	-5.78943	-6.82096	-6.77155	-6.88736	-7.02771	-5.45534	-6.77783	-6.11299	-7.05167	-5.85169	-7.45818	-6.68676	-7.232	-6.42421	-6.94323	-4.60043	-6.48059	-6.71099	-6.01363	-5.85169	-6.02717	-7.1377	-6.92908	-7.42932	-6.22232
Q13133	-5.01653	-4.63189	-2.34563	-2.84721	-2.52011	-3.01878	-3.36365	-3.25364	-3.38997	-4.79917	-4.41434	-3.90639	-3.46624	-4.89648	-3.6524	-4.96397	-2.77488	-2.59981	-4.72336	-3.10606	-0.636389	-2.00088	-2.89472	-2.92656	-2.86374	-2.71893	-2.97673	-3.57956	-3.79144	-2.80199	-3.94781	-3.34572	-2.825	-3.21015	-3.5548	-3.9049	-3.27936	-5.18759	-2.53934	-2.99741	-2.50169	-2.67762	-3.28626	-3.21015	-2.87312	-5.33111	-3.10911	-3.7394	-4.36325
P20813	-5.64962	-5.74937	-5.44919	-6.61324	-6.8331	-7.33255	-8.25022	-7.84488	-9.10737	-6.37062	-9.51018	-8.84889	-8.86577	-8.64526	-7.49896	0	-6.57021	-6.67275	-5.69213	-7.09926	-4.55269	-7.33216	-7.02622	-7.53129	-6.79291	-7.75911	-7.88823	-7.74154	-8.08236	-5.54135	-7.77849	-6.47461	-7.54654	-6.11145	-7.58777	-7.63661	-8.41952	-7.54853	-7.21314	-7.51231	-6.40279	-7.11043	-6.04492	-6.11145	-8.20546	-8.06727	-8.63389	-9.04973	-6.29996
P23141	-5.20332	-5.10723	-7.6965	-7.12707	-5.85064	-7.37798	-7.12196	-7.18449	-7.90882	-6.68375	-7.07287	-10.1421	-7.05125	-10.4886	-7.4461	-6.47621	-7.17115	-5.87263	-5.2191	-6.35623	-5.93875	-5.60546	-6.77533	-6.46577	-7.07592	-6.32482	-6.47528	-6.83778	-6.83273	-6.00276	-6.90768	-6.49566	-6.88786	-8.02574	-6.9551	-6.42455	-6.51982	-5.47476	-6.76211	-5.95492	-6.96673	-7.1205	-6.98647	-8.02574	-6.99443	-6.88558	-7.5775	-7.46391	-6.14343
P52732	-4.08106	-4.76844	-3.44029	-5.42278	-4.6891	-4.96645	-5.94312	-5.52375	-5.3186	-4.50162	-4.88503	-4.56349	-4.66827	-5.39077	-5.00475	-5.25009	-4.50552	-5.11783	-4.42056	-3.62195	-2.56946	-4.28992	-4.29863	-4.57019	-5.53991	-5.09299	-4.87281	-4.74106	-4.62114	-3.54387	-4.69137	-5.54876	-4.95082	-3.97708	-5.4265	-4.21342	-5.57178	-5.57846	-4.901	-3.86773	-4.3044	-5.34943	-4.61574	-3.97708	-4.62334	-5.31628	-5.33286	-5.29734	-4.72075
Q9NZJ5	-4.50598	-7.39595	-6.01954	-6.65565	-7.38608	-7.51769	-8.25828	-8.43291	-7.53367	-4.15655	-6.99651	-7.03102	-7.32745	-8.76625	-7.08795	-7.40212	-6.53975	-6.31249	-4.34035	-4.49925	-3.34371	0	-9.30636	-5.83523	-5.57313	-5.54374	-6.64927	-6.12934	-6.02901	-5.86025	-5.92273	-7.06814	-6.87372	-7.09391	-8.09422	-7.20389	-7.23121	-6.50383	-6.96586	-6.73867	-7.24517	-7.78537	-6.10913	-7.09391	-5.08733	-7.51691	-7.42464	-7.42942	-3.51543
P25440	-4.46265	-5.5959	-5.80639	-7.64359	-7.37902	-7.91952	-6.6452	-7.45233	-6.60341	-4.83314	-7.02924	-5.28719	-7.49558	-7.80458	-7.70427	-5.75586	-6.76156	-5.64605	-5.43131	-6.45308	-1.82151	-3.68581	-7.3835	-6.75069	-7.35762	-7.07527	-7.692	-7.66225	-7.54063	-5.08997	-7.71495	-7.79939	-8.08488	-5.07897	-7.51477	-7.75223	-7.38884	-4.77039	-7.68852	-2.76092	-7.09392	-7.96706	-7.15486	-5.07897	-3.29914	-7.61948	-5.85257	-7.36189	-4.53809
P9WGR1	-4.21282	-4.53575	-4.49231	-4.22822	-2.93279	-4.70503	-3.581	-3.40598	-3.96908	-3.70531	-6.15435	-3.11673	-3.40149	-5.53498	-4.15126	-4.09452	-4.66087	-3.02533	-5.86315	-2.97606	-1.22478	-2.94847	-5.06454	-4.51084	-3.162	-3.3509	-3.04081	-4.22627	-3.62185	-4.22603	-4.55293	-4.84932	-3.34695	-4.71386	-3.49296	-5.30333	-3.25454	-4.34728	-3.96956	-2.72155	-5.24214	-3.4542	-5.06643	-4.71386	-2.85483	-5.73715	-3.36867	-3.26873	-3.62717
P07900	-5.64525	-5.33074	-4.15454	-5.13423	-4.86184	-5.12654	-5.44614	-4.95997	-4.60168	-3.62666	-6.71629	-4.45641	-4.98242	-6.57505	-4.58748	-4.31878	-4.52343	-3.99075	-6.56258	-4.57884	-2.24534	-2.7549	-4.89563	-4.46571	-5.19378	-4.43598	-4.78769	-4.73787	-5.00013	-5.27747	-4.59646	-6.03455	-4.98892	-4.86559	-5.11221	-5.01523	-4.58833	-4.94226	-5.12548	-3.5234	-4.9027	-4.79828	-4.79683	-4.86559	-3.12823	-6.81968	-5.26513	-4.29032	-4.16177
P03372	-6.22102	-6.56264	-5.21426	-8.25415	-6.93066	-8.06024	-8.40441	-8.1215	-9.16253	-6.2878	-10.2183	-8.79848	-9.43189	-10.127	-8.20514	-5.90445	-6.3109	-6.41514	-5.71652	-7.36156	-2.16899	-4.56869	-7.59729	-8.17671	-8.29902	-7.69835	-8.36064	-5.58478	-7.73528	-6.58962	-5.76185	-8.24596	-8.0927	-7.0081	-8.10383	-7.58372	-8.84123	-5.71956	-8.22432	-8.08368	-7.09213	-7.29996	-7.64839	-7.0081	-8.41365	-6.90963	-9.00695	-9.08865	-8.58268
O00408	-2.83027	-6.43784	-5.20728	-7.75398	-8.79385	-6.06422	-6.75385	-5.05887	-6.8195	-3.62898	-6.33003	-5.22657	-6.23888	-8.95558	-6.90575	-3.76935	-6.32381	-5.88189	-3.15638	-3.96814	-2.89615	-4.01115	-7.59051	-8.65949	-7.13873	-6.93196	-7.92926	-6.66262	-7.73642	-7.15388	-6.43258	-7.04358	-7.48317	-6.22182	-7.6076	-7.36175	-7.06005	-5.82096	-7.51624	-4.54325	-8.14637	-5.56689	-8.34007	-6.22182	-3.83596	-7.81283	-3.22912	-7.39446	-5.23967
Q13627	-3.59634	-3.23083	-2.95887	-5.86591	-2.46501	-3.04545	-3.47795	-2.31016	-4.27671	-3.29469	-5.14599	-4.47682	-3.91096	-5.65303	-4.43594	-4.05694	-3.30041	-3.18201	-3.89318	-2.78928	-1.17641	-3.41729	-3.71572	-4.17591	-5.48352	-3.71688	-4.37764	-3.59528	-3.47526	-3.50737	-3.34783	-4.55243	-3.96378	-2.80641	-3.77533	-3.82735	-4.11731	-4.21299	-4.21153	-2.83586	-2.93544	-5.15512	-4.08934	-2.80641	-3.35659	-3.98018	-4.01706	-4.91506	-2.75741
Q14289	-5.32467	-5.38786	-4.57229	-4.38034	-6.22896	-4.85887	-4.13239	-3.79144	-4.32238	-5.98244	-3.98526	-6.26957	-3.92178	-5.68528	-5.26557	-5.858	-5.22574	-4.71029	-5.42883	-2.59791	-1.47666	-3.67824	-6.70736	-4.40026	-4.52725	-4.34346	-5.67396	-4.06305	-5.23248	-6.18665	-5.06336	-6.2927	-5.12414	-5.30597	-4.24451	-6.36204	-4.25964	-7.31109	-5.45599	-2.88647	-6.81064	-4.98141	-6.08011	-5.30597	-2.5279	-6.38589	-5.068	-4.83077	-6.77031
P11387	-5.14477	-6.79881	-4.56187	-5.44323	-6.02025	-4.74561	-3.96217	-5.17732	-5.4791	-4.90315	-5.44712	-4.55699	-6.39138	-6.30778	-7.40429	-6.92567	-4.47063	-4.66353	-5.07368	-3.39059	-1.46084	-3.0999	-5.59971	-5.13929	-5.40852	-4.65894	-6.17761	-6.17257	-6.20907	-4.21282	-6.17101	-6.00785	-6.0846	-5.91497	-4.24943	-6.48083	-4.81212	-7.4372	-6.05264	-3.64269	-6.48942	-5.08819	-6.63937	-5.91497	-3.93623	-6.99175	-5.75146	-5.45666	-6.98753
Q92793	-4.5079	-5.31137	-5.39694	-9.63358	-7.7773	-6.43193	-7.27852	-6.82291	-7.22579	-4.69153	-7.494	0	-2.9513	-7.3663	-7.20739	-8.13964	-6.61744	-7.32774	-5.74833	-1.8729	0	-2.36948	-6.86815	-6.90216	-8.82115	-7.11541	-7.30423	-7.22652	-7.47528	-4.63731	-7.35469	-9.57213	-6.76133	-4.39322	-6.38745	-7.06252	-5.381	-4.81003	-6.53739	0	-5.61586	-1.8994	-8.46449	-4.39322	0	-7.48153	-5.14227	-5.72517	-4.28231
O76074	-7.26432	-6.72023	-5.04151	-5.28085	-6.94894	-5.32167	-5.69107	-5.60626	-6.54057	-4.61892	-6.96666	-5.53936	-6.95189	-7.00908	-5.91347	-5.01529	-3.71352	-4.76638	-4.50214	-5.214	-2.77389	-4.70557	-5.59609	-5.13808	-5.36158	-6.29621	-6.42032	-6.14773	-6.17219	-4.67297	-5.98671	-5.47415	-6.36138	-3.52638	-5.89369	-5.94159	-6.27938	-7.34013	-6.58561	-3.34566	-5.60479	-5.27864	-4.38074	-3.52638	-3.7451	-8.84221	-6.19836	-6.75376	-4.76432
O43318	-5.2817	-4.806	-5.78147	-4.78796	-6.46105	-5.53067	-4.4612	-4.37627	-4.7919	-4.15233	-5.49676	-4.97794	-6.46251	-6.74695	-6.21391	-5.08799	-6.52303	-4.0775	-5.76082	-4.44834	-2.37754	-2.72448	-7.05874	-6.42349	-4.23484	-5.11566	-4.95564	-6.30104	-4.71126	-6.64103	-4.99061	-6.34139	-7.43326	-6.64257	-5.79125	-6.16355	-4.6069	-5.34321	-7.22189	-1.95279	-6.99984	-4.39789	-6.31989	-6.64257	-2.46754	-7.19602	-5.78459	-5.14406	-4.32164
Q86U86	-3.95867	-6.15107	-4.27521	-8.37111	-8.63994	-7.05579	-7.95282	-7.77076	-7.15975	-5.37167	-8.26006	-6.57911	-7.77208	-7.79368	-8.81382	-6.63179	-6.94849	-6.1262	-6.57296	-4.81983	-2.51226	-3.74818	-7.9019	-8.04501	-7.57075	-7.86273	-8.63104	-8.3193	-8.03032	-6.58022	-7.82407	-8.93142	-8.81571	-5.57254	-7.64997	-8.7432	-7.77259	-6.67498	-8.14548	-4.00941	-9.28634	-6.86844	-7.79768	-5.57254	-5.05863	-7.99748	-7.86104	-8.08883	-5.2496
P14920	-2.98538	-3.51881	-1.89097	-0.291123	-2.2688	-2.19753	0.2989	0	0	0	-1.45472	0	-2.47008	-3.996	-2.64801	-3.16819	0.162475	-2.60751	-4.45494	-0.500468	0	0	0.39002	-2.7121	-1.98096	-1.58782	0.318959	-0.080551	-1.46919	-1.44639	-1.53608	-0.963479	-1.37034	-2.01598	0	-1.89869	0	-1.54336	-1.50424	0	-2.30537	-3.18362	-3.37568	-2.01598	0	-1.03037	-1.29435	-2.49617	-1.63419
P04406	-3.11531	-4.39052	-4.12485	-6.45339	-4.54595	-3.92006	-4.05528	-4.05535	-3.74622	-4.49579	-3.99764	-2.41176	-4.17502	-5.57674	-5.22344	-4.39462	-4.11329	-3.43498	-5.17716	-2.68758	-2.13081	-2.67619	-4.24493	-6.61213	-3.94246	-3.80882	-4.60187	-4.28607	-3.76321	-4.36709	-4.02985	-4.42971	-4.24534	-4.42812	-4.2415	-4.22143	-4.01602	-4.12234	-4.22073	-3.29159	-4.85181	-4.31407	-4.33609	-4.42812	0	-4.85939	-4.82226	-4.06292	-3.55009
P53350	-3.02349	-3.52482	-5.94506	-6.72026	-6.41064	-5.09295	-5.0274	-5.37532	-5.54426	-4.57243	-5.68366	-7.47393	-6.75034	-7.44363	-6.17939	-5.07655	-5.63766	-5.92076	-3.86679	-5.07567	-2.60654	-1.27429	-6.36207	-5.95743	-6.73005	-4.60119	-4.79365	-5.04347	-5.32015	-6.80106	-5.41018	-6.97264	-6.0635	-5.98832	-5.3619	-6.82246	-5.01061	-4.73257	-6.06187	-3.99772	-6.87181	-4.76882	-6.72743	-5.98832	-3.86903	-5.25265	-6.89362	-5.59835	-4.82436
Q07343	-4.83457	-4.84511	-3.49339	-3.19626	-3.69748	-3.40778	-2.88367	-2.95774	-2.0767	-5.24011	-4.04	-2.25947	-1.98365	-3.81896	-3.5907	-5.41339	-3.56571	-3.52549	-4.82998	-2.71879	-0.499921	-4.07386	-3.02455	-3.16515	-3.65655	-3.10828	-3.0972	-3.87527	-2.83358	-4.29774	-4.23242	-5.27655	-2.81504	-3.19958	-3.38252	-3.78398	-2.57979	-5.89007	-2.8813	-2.08341	-3.67843	-3.04955	-3.244	-3.19958	-2.34788	-5.64582	-3.82905	-3.26689	-5.03619
O60885	-3.82439	-6.22346	-6.20318	-8.96821	-7.64675	-8.78413	-7.14458	-7.99987	-6.98549	-5.15043	-6.79486	-5.24287	-6.88129	-8.00731	-7.69657	-5.86991	-7.19387	-8.0339	-5.48941	-6.56645	-2.41518	-3.13818	-7.34832	-7.0995	-8.93051	-7.83298	-7.4563	-8.28814	-8.06303	-5.76569	-7.98177	-9.41414	-8.38066	-5.49042	-10.3049	-8.05337	-7.80832	-5.12846	-8.17682	-3.01841	-7.73026	-6.45272	-8.39073	-5.49042	-3.40716	-7.41061	-5.77571	-7.56944	-4.5882
P11086	-4.03626	-4.99433	-3.55681	-4.77466	-3.43271	-3.40026	-3.16185	-3.46567	-2.70112	-3.36943	-5.18014	-3.99355	-2.98858	-5.12718	-3.21309	-4.79138	-3.80181	-3.92569	-5.30418	-2.68037	-1.04453	-2.20724	-3.61858	-3.58576	-3.53565	-2.48122	-3.61473	-2.58973	-2.80312	-5.5407	-3.42716	-5.162	-3.56992	-4.70915	-4.93352	-3.51956	-2.61328	-5.07908	-3.64122	-1.92164	-3.27624	-3.56241	-4.4997	-4.70915	-2.69098	-4.36219	-3.55103	-2.71877	-4.31154
Q15119	-3.34264	-3.42158	-3.37863	-3.5252	-3.42388	-4.08039	-3.78825	-4.2975	-3.65412	-3.0292	-5.09664	-3.54975	-4.06902	-4.97969	-4.16274	-3.87885	-4.164	-3.59427	-6.61291	-2.71786	-2.04612	-2.46152	-3.96081	-3.95892	-3.31643	-3.41392	-3.6901	-3.31096	-3.37098	-5.32454	-3.41495	-4.26768	-4.21434	-3.39555	-3.63519	-3.76809	-3.84933	-3.88127	-3.41718	-2.77906	-3.92922	-4.0186	-4.19431	-3.39555	-3.10105	-5.61674	-3.32823	-3.49791	-3.8125
P22736	-5.27339	-5.15701	-4.87602	-6.48744	-6.17646	-5.61548	-6.6524	-5.84315	-5.7869	-3.4843	-6.01147	-6.42629	-5.85572	-7.155	-6.48167	-5.87207	-5.74698	-6.37471	-4.86865	-5.15045	-4.39689	-4.54629	-7.15826	-6.10768	-6.22114	-6.18498	-6.34248	-5.52247	-7.30263	-5.70039	-6.13939	-5.48147	-5.81374	-3.94914	-6.53028	-5.82948	-5.62452	-6.15006	-6.00018	-2.61606	-5.15527	-6.93999	-4.76105	-3.94914	-4.1209	-5.20291	-6.91787	-6.11346	-5.33858
P55072	-4.02363	-4.07062	-3.51732	-6.32009	-4.17976	-4.53832	-4.25329	-4.44518	-3.73916	-4.28816	-4.55222	-4.73927	-4.78084	-4.65591	-3.67364	-2.86143	-3.80408	-5.91869	-5.58909	-3.13944	-2.93583	-0.820561	-4.12327	-3.97518	-6.42608	-4.27559	-4.30101	-3.93769	-3.97818	-3.18667	-3.89086	-6.31541	-4.38147	-1.69005	-6.01441	-2.69873	-4.03702	-3.51972	-3.11847	-2.67752	-3.51827	-3.78993	-6.20763	-1.69005	-2.80102	-5.8534	-3.52896	-3.98366	-4.2391
O75460	-4.87998	-4.62613	-2.99521	-2.33045	-3.15251	-3.18956	-3.43247	-3.55936	-1.37588	-4.29532	0	-2.34959	-3.33526	-4.82102	-3.33593	0.527377	-3.61452	-3.225	-2.92939	-1.90107	-1.4386	-3.29356	-3.47759	-3.33299	-2.45377	-2.80497	-2.52846	-2.62981	-2.77982	-2.65346	-2.50182	-3.49285	-2.8426	-3.87398	-3.46038	-2.83256	-2.94741	-2.59241	-3.49651	-2.78758	-3.08111	-3.3408	-2.12816	-3.87398	0	-3.66367	-3.56074	-2.05471	-0.908455
P15289	-2.85005	-3.51179	-2.52482	-2.7381	-2.31666	-2.4288	-2.90751	-3.14394	-1.10658	-4.19178	-2.45914	-2.13768	-0.580552	-3.98793	-1.41579	-2.94167	-2.57029	-2.15122	-2.52076	-2.50608	-0.484737	0	-2.09882	-2.78683	-2.68489	-1.97383	-2.26278	-2.29268	-2.36142	-2.97467	-2.55148	-2.62645	-2.38668	-2.5567	-3.10294	-1.92558	-2.28812	-2.87893	-2.47253	-1.23367	-2.33674	-2.79444	-2.59021	-2.5567	-2.17274	-3.58543	-2.91114	-2.41455	-4.24563
P28845	-3.25133	-5.67137	-5.80037	-4.50687	-4.38161	-3.98781	-3.55514	-2.68927	-4.49221	-4.77227	-4.23246	-3.77188	-5.15956	-5.19554	-4.15497	-4.8143	-4.18228	-4.23361	-5.19569	-4.04921	-1.40702	-2.50617	-4.07338	-3.79956	-4.3955	-3.90861	-3.98775	-3.90455	-3.90723	-4.5757	-3.97491	-4.7237	-4.18152	-4.8075	-4.55333	-4.68249	-4.32058	-4.24029	-3.97587	-2.82445	-4.3737	-4.03641	-5.56407	-4.8075	-2.24213	-4.72305	-4.48144	-4.45253	-5.39476
Q9UIF8	-4.08739	-4.64117	-4.41889	-6.90572	-5.9377	-7.00879	-6.1266	-6.02514	-5.52519	-3.81058	-5.20568	-5.32062	-5.62284	-5.31614	-5.96893	-7.46886	-5.85554	-5.89151	-4.37456	-5.9248	-3.02276	-3.12725	-6.02065	-5.59109	-7.55933	-5.92125	-6.19239	-6.92999	-6.2141	-4.44702	-7.03784	-7.58847	-6.77988	-4.2144	-7.25355	-6.27224	-6.07508	-5.12688	-6.83416	-3.61384	-4.50994	-6.51374	-7.02584	-4.2144	-3.87597	-5.77226	-6.17043	-5.66421	-4.39253
P15917	-3.6644	-5.9838	-3.87646	-5.11605	-6.02051	-6.03878	-4.41361	-5.86425	-4.09374	-4.05243	-5.49234	-6.67574	-4.42206	-5.28577	-4.23819	-3.71949	-5.31114	-3.93105	-6.79822	-3.78409	-3.82322	-3.3733	-3.30748	-6.38204	-5.19565	-3.67575	-3.93076	-6.98047	-5.80114	-3.68763	-5.97577	-4.95318	-5.88108	-5.43579	-5.09654	-4.40062	-4.18823	-5.13037	-5.21632	-2.93783	-4.96903	-4.2143	-6.12689	-5.43579	-5.55053	-3.56782	-4.22869	-4.31531	-3.89913
P50579	-5.6631	-5.92883	-3.99892	-3.68229	-3.97217	-3.12585	-2.96954	-2.76483	-3.33861	-4.73233	1.83832	-2.28961	-2.91284	-3.64946	-2.08839	-3.97878	-3.83318	-4.20045	-3.17101	-2.80944	-2.27986	-5.28387	-4.5065	-4.26836	-3.39476	-3.94218	-2.59697	-2.80821	-2.56645	-4.49021	-3.76044	-3.27138	-3.50576	-2.8889	-3.82639	-3.54086	-3.96792	-5.11079	-2.28002	-3.46511	-2.55882	-3.14476	-2.74838	-2.8889	-3.74601	-5.79001	0.871466	1.27297	-4.54467
P01215	-2.66364	-3.36565	-3.51163	-3.33386	-4.35236	-4.04277	-4.1601	-4.09393	-3.73126	-3.85967	-3.3026	-3.54087	-3.68549	-4.76757	-3.6627	-3.82247	-3.85759	-3.69424	-3.17864	-3.37172	-2.14524	-2.97337	-3.79493	-4.11737	-3.26738	-3.49231	-3.4718	-3.53138	-3.59732	-3.68561	-3.44925	-3.51566	-3.66161	-4.07228	-3.50749	-4.0779	-3.80359	-3.35664	-3.92499	-3.2244	-4.17541	-3.9873	-4.06102	-4.07228	-3.33619	-3.07853	-4.21317	-3.80769	-3.1622
P55055	-2.84812	-2.61595	-1.1913	-0.218987	-1.79645	0.281828	-1.9176	-1.67725	-1.6473	-3.2076	-1.50113	0	-1.53648	-2.08932	-1.42843	-2.2222	-2.65058	-1.64278	-3.20233	-1.43198	0	0	-2.48562	-1.88528	-0.401802	-1.23139	-2.22253	-2.31949	-2.17738	-2.76219	-2.15123	-0.747934	-1.34921	-2.0497	-1.71153	-1.94619	-7.39728	-1.83021	-1.48664	0.627028	-1.01745	-1.14986	-1.96158	-2.0497	0	-2.71986	-1.05223	-1.71448	-2.81257
P55201	-4.59788	-6.47574	-5.75062	-7.57768	-7.70891	-7.18202	-7.317	-5.84042	-7.09928	-2.84628	-6.42108	-4.43102	-6.3079	-7.2592	-5.367	-9.36071	-6.37757	-7.20257	-5.92352	-6.24688	0.0471707	-3.20459	-6.99021	-7.90828	-7.89176	-6.87617	-6.78636	-7.07717	-6.81376	-5.63707	-7.05655	-7.91233	-7.79223	-6.30157	-8.48431	-6.74866	-4.65205	-6.18939	-8.01488	-1.28253	-7.07379	-7.38165	-8.04482	-6.30157	-2.41276	-8.36701	-5.22425	-6.20122	-4.73349
P14174	-4.37861	-5.20649	-5.98072	-6.19799	-6.62121	-9.36485	-6.24675	-7.85928	-5.73093	-4.88319	-6.40277	-5.58354	-5.4134	-5.94319	-7.56409	-8.85035	-7.12443	-5.52626	-5.35085	-6.07761	-3.05062	-5.9395	-7.35233	-5.6795	-6.29361	-6.31393	-5.48571	-8.77082	-7.98798	-5.8648	-8.83272	-8.57547	-7.9319	-5.73713	-6.93611	-7.04642	-5.34962	-8.30358	-7.38156	-4.11794	-6.33634	-8.71995	-6.54557	-5.73713	-5.5374	-6.87981	-6.6314	-6.90857	-6.05503
P04637	-2.01001	-4.36561	-4.40498	-6.54539	-5.47596	-4.28725	-4.43338	-4.07603	-4.79938	-4.31206	-3.94601	-6.34171	-4.64703	-6.54852	-5.44938	-4.37346	-5.01166	-5.59578	-4.12778	-4.24809	-1.74578	-2.0707	-5.47359	-7.21035	-6.14903	-4.48172	-5.40454	-5.33107	-5.27511	-4.73592	-5.20536	-6.5984	-5.05558	-5.34524	-5.14489	-5.25931	-3.88392	-4.05313	-5.71676	-2.02785	-5.81508	-4.74336	-5.37872	-5.34524	-0.899951	-6.10928	-4.1855	-4.90453	-5.04007
P08684	-2.5988	-3.02317	-3.38577	-3.98762	-4.11854	-3.04908	-3.0644	-2.87066	-3.35595	-4.41796	-3.52603	-3.74488	-3.47249	-4.66327	-3.59151	-5.2075	-3.5517	-3.71713	-2.98278	-3.04233	-1.46378	-2.54014	-3.31167	-3.15306	-3.62383	-3.76498	-3.99221	-3.64031	-3.77372	-2.7527	-3.19609	-3.7553	-3.48395	-3.19	-3.39704	-3.4991	-3.54681	-4.32284	-3.47175	-2.96373	-3.3174	-2.71412	-3.71313	-3.19	-3.45005	-3.74997	-3.92127	-3.41357	-3.47639
P09211	-2.74893	-4.57367	-3.05039	-2.92727	-4.717	-1.35199	-1.70264	-0.376459	-2.06713	-4.08022	-1.91966	-3.36049	-4.54132	-3.86528	-3.96327	-4.68229	-4.63821	-2.88892	-3.67937	-0.119766	-0.778883	0.137018	-3.31416	-3.3626	-1.97033	-1.55819	-2.9706	-2.95833	-2.82165	-3.31505	-2.52247	-2.70182	-2.8943	-3.27607	-1.20475	-4.58006	-1.73517	-7.0194	-3.03448	-1.82453	-3.39691	-1.17465	-3.8079	-3.27607	-0.836686	-4.20855	-3.61431	-1.63104	-2.4563
P37173	-3.27564	-4.40933	-6.09364	-5.39538	-6.59472	-5.39901	-5.00862	-4.49544	-5.2845	-5.16268	-6.27367	-6.70411	-6.18999	-7.92154	-6.5309	-4.33698	-5.55389	-4.677	-4.19852	-3.56552	-1.82595	-2.7194	-6.82443	-7.07696	-4.8296	-4.92079	-5.55864	-5.48433	-5.52952	-6.30896	-5.32322	-6.8863	-5.79931	-6.04648	-5.59098	-7.05285	-4.7157	-4.48549	-5.25891	-3.3239	-7.55642	-4.88982	-6.32482	-6.04648	-3.94832	-5.29253	-6.62876	-6.68151	-4.67029
O76083	-2.25174	-3.25546	-3.21886	-1.39926	-3.74864	-3.24382	-3.57224	-3.32362	-2.50362	-4.27195	-1.73265	-2.41551	-1.98115	-4.2805	-2.05533	-1.77396	-3.51958	-3.17761	-3.0547	0.206474	-1.09567	-0.766026	-3.78929	-3.5894	-2.87988	-3.34356	-3.12254	-3.06135	-3.41687	-3.0981	-3.40615	-3.48761	-3.23801	-3.84561	-3.45077	-3.28575	-3.3105	-3.32284	-3.27119	-2.44259	-3.97777	-3.02475	-1.9003	-3.84561	-0.90959	-2.91674	-4.2281	-3.32657	-3.32086
P36897	-2.77938	-3.68734	-4.9354	-4.21085	-5.1772	-3.94827	-3.95015	-3.38776	-4.95525	-3.7122	-5.15215	-3.26847	-5.64318	-6.30734	-6.13449	-3.98201	-4.90672	-4.13931	-3.27311	-3.57977	-1.95581	-2.1626	-6.82022	-5.18365	-4.06825	-3.9351	-4.63833	-4.78761	-4.60446	-5.67264	-3.99619	-6.25024	-4.79066	-5.80111	-3.67883	-6.18022	-3.88466	-3.54107	-4.74977	-2.53972	-6.21138	-3.96764	-5.63373	-5.80111	-2.58811	-6.0965	-3.87335	-4.40258	-5.70734
P10828	-2.58377	-3.74715	-3.3039	-4.52072	-3.54965	-3.11028	-0.278844	-2.3316	-2.9229	-3.33854	-2.58175	-2.77273	-4.12372	-3.77637	-3.43031	-4.25542	-1.77976	-2.97453	-3.62694	-2.63888	-0.718878	-1.35466	-3.87335	-3.76155	-4.28293	-3.08972	-1.32864	-2.4218	-3.26296	-2.9937	-2.67577	-4.63736	-3.69749	-2.84569	-3.70817	-1.85788	-2.44355	-4.35768	-2.74008	-2.60806	-1.80019	-3.56542	-4.25985	-2.84569	-2.94181	-4.07313	-4.17029	-4.02213	-4.05842
Q04771	-3.34772	-4.3716	-4.98466	-5.16594	-5.849	-5.30321	-5.51451	-5.768	-5.11246	-4.00112	-6.20551	-4.3768	-6.60875	-6.99148	-6.41427	-5.07232	-5.93569	-5.03458	-4.26995	-4.37241	-1.93145	-3.09144	-6.78175	-6.87321	-4.92163	-4.94575	-5.36504	-5.03008	-5.18645	-6.47083	-4.99799	-5.2115	-4.95204	-6.05065	-5.27389	-6.85555	-4.56907	-5.14798	-6.21223	-2.61607	-7.29113	-5.42839	-6.03783	-6.05065	-3.64616	-5.74904	-7.20747	-5.61081	-4.12168
P00390	-4.11224	-4.45207	-3.92895	-5.68867	-4.66964	-4.88149	-4.31303	-5.15158	-4.64661	-6.04693	-4.78237	-4.57824	-4.73904	-6.63572	-5.96543	-2.74063	-4.94469	-4.91784	-2.96446	-2.97905	-2.20392	0.465811	-4.34893	-3.85751	-4.1792	-4.23097	-4.72943	-4.86911	-4.66569	-3.96598	-4.71005	-4.77842	-4.30643	-4.36197	-4.87869	-4.60288	-4.4593	-3.69493	-4.48867	-3.02118	-4.74812	-4.56488	-4.77973	-4.36197	-3.49201	-4.47617	-5.00729	-3.77249	-4.50523
P29320	-3.84603	-3.83786	-1.80875	-5.18754	-3.56488	-3.53634	-3.77546	-3.47883	-3.87135	-3.81672	-3.42229	-3.73028	-3.71133	-4.41071	-2.99557	-5.3439	-3.49703	-4.8217	-3.12841	-3.59329	-1.10432	-4.12938	-3.66471	-4.53795	-5.63122	-3.78234	-3.90999	-3.77592	-3.55001	-2.73151	-3.8829	-5.32977	-3.76108	-3.14843	-3.64134	-3.26196	-3.69452	-4.07466	-3.18129	-3.51989	-3.59486	-3.45301	-2.83944	-3.14843	-3.76268	-3.85297	-3.88265	-4.02135	-4.16147
P53582	-4.76112	-4.77412	-6.20967	-5.08111	-7.55948	-4.74248	-4.73565	-4.84459	-4.81622	-3.4503	-3.09025	-7.69914	-4.67207	-5.67919	-5.5727	-6.31437	-4.87544	-4.81957	-5.02109	-4.46	-5.02819	-2.75286	-6.4635	-4.74601	-4.97392	-4.83772	-4.9607	-4.92247	-4.99765	-5.71634	-5.20384	-6.0069	-5.07174	-6.77915	-5.24358	-5.32972	-4.09292	-7.09329	-5.9806	-2.60508	-5.38508	-4.31048	-7.59126	-6.77915	-3.91472	-4.5473	-4.65938	-5.09203	-2.77108
P11021	-2.59062	-2.42004	-2.36245	-4.30298	-2.95877	-2.37202	-2.51351	-2.46717	-3.05622	-2.89154	-3.13226	-3.40673	-3.0552	-5.13318	-4.46781	-4.27934	-2.25148	-2.64757	-2.23967	-2.25473	-1.59354	-2.52491	-2.79579	-3.54358	-4.32074	-2.19473	-2.4212	-2.32689	-2.24618	-2.5465	-2.1911	-4.3647	-2.1229	-2.75755	-4.25148	-2.48781	-2.4094	-3.05369	-2.54198	-3.10709	-2.54406	-2.92457	-3.28518	-2.75755	-2.68941	-3.18781	-3.26387	-3.06232	-2.78656
O14684	-2.77216	-2.4954	0	-2.53364	-2.53141	-1.57099	-2.81864	-1.71189	-1.35275	-2.16492	-2.23805	-2.23783	-0.226108	-3.63132	-3.47026	-2.46059	-0.354332	-2.23352	-1.73254	-1.56028	-0.35219	-2.65659	-0.519224	-2.73516	-2.11201	-2.34056	-3.01535	-1.05795	0.0448991	-1.03587	-1.18864	-2.21635	-1.58101	0	-2.69435	0	-3.31648	-2.34225	-0.149999	-0.763938	0	-1.16721	0	0	0.415771	-2.03569	-2.92652	-2.97656	-2.27234
P14555	-2.46206	-1.25888	-5.44699	-5.55915	-6.5593	-6.43474	-7.02199	-6.1654	-6.80703	-4.25429	-4.76184	-9.25217	-6.78704	-8.56442	-8.53274	-4.76414	-6.74369	-5.84381	-2.44644	-6.17683	-4.55285	-4.09695	-7.90751	-7.39118	-6.0543	-6.45292	-6.58445	-6.65664	-6.80445	-5.39027	-6.81565	-7.20807	-5.89205	-6.09883	-6.1279	-6.30844	-6.8231	-6.39166	-6.44255	-6.51063	-7.06539	-7.27909	-5.14802	-6.09883	-6.96559	-4.21275	-6.67811	-8.24433	-4.14551
P33316	-2.14289	-3.13766	-3.01674	-3.47728	-3.71771	-2.36058	-2.16263	-1.97691	0.0420897	-2.80545	2.65696	-2.44227	-0.768768	-2.14113	-0.306273	0	-2.97343	-3.40998	-0.920979	-3.10275	-1.27887	0.0935475	-3.22599	-5.20391	-2.75138	-2.71936	-2.99428	-3.50315	-3.50095	-3.19382	-3.4716	-3.52159	-2.29479	-2.41506	-2.66797	-3.09244	-2.34977	-1.69391	-3.35796	-2.31835	-2.06833	-2.31412	-3.69267	-2.41506	-2.49942	-1.8903	0.285047	-1.99075	-1.8472
P04150	-4.91167	-6.09572	-5.38246	-6.82402	-7.31668	-7.77376	-8.16588	-7.64074	-9.03508	-9.23942	-8.81022	-7.24394	-9.26868	-10.4695	-9.00767	-6.20417	-6.50541	-6.1935	-5.78599	-6.80435	-4.00787	-5.71934	-7.69698	-6.72673	-8.07123	-7.88259	-8.42641	-7.82741	-7.90799	-6.13913	-7.623	-7.7868	-7.93363	-6.41036	-7.4763	-7.26976	-8.24342	-6.00477	-8.08491	-6.85066	-6.84983	-7.81358	-7.23751	-6.41036	-8.13078	-7.65945	-8.96074	-8.80535	-8.57503
O43353	-3.76653	-4.96703	-5.66867	-4.95534	-6.25619	-4.95017	-5.19603	-4.96331	-4.89247	-4.40629	-5.93143	-6.29655	-5.4487	-6.28133	-5.97566	-4.26102	-6.20903	-5.00602	-6.69135	-3.95081	-2.69049	0	-7.16941	-5.08625	-5.13288	-5.055	-5.32227	-5.33323	-5.38415	-6.58454	-4.95706	-6.40823	-6.66649	-6.18178	-5.36155	-6.62082	-4.30133	-5.25669	-7.43198	-2.30015	-6.66659	-5.64252	-6.17326	-6.18178	-3.30622	-6.9837	-5.50589	-6.5998	-3.83223
P35790	-4.25012	-3.53135	-2.31672	-3.75144	-3.69884	-3.40152	-3.36145	-2.94201	-2.50802	-4.96866	-2.61952	-2.47368	-3.17776	-5.02659	-2.83452	-3.03577	-3.68257	-3.37492	-5.18306	-2.27278	-1.26378	-2.24808	-3.11135	-3.62755	-3.11737	-3.48316	-3.18443	-3.15437	-2.8096	-3.38603	-3.16315	-3.23762	-3.84181	-2.83274	-3.36241	-3.2714	-2.98492	-3.5781	-4.01829	-1.80302	-3.38246	-3.1658	-2.74672	-2.83274	-1.95514	-4.32412	-2.34303	-2.49902	-4.49536
Q9NUW8	-1.94001	-2.38807	-2.60751	-2.55026	-3.20384	-2.22845	-2.30744	-2.61369	-2.09792	-2.84775	-2.66213	-3.35764	-3.06313	-3.64593	-3.10485	-2.99665	-2.44626	-1.89656	-2.92988	-2.66533	-1.61102	-1.78037	-2.75071	-2.5848	-2.98749	-1.95644	-1.96013	-2.10416	-2.16927	-1.95304	-2.12054	-3.28242	-2.33336	-3.01846	-2.47883	-2.96496	-1.66702	-2.82311	-2.42723	-2.66556	-2.4497	-1.97466	-3.16903	-3.01846	-2.40626	-2.95091	-3.19159	-1.97916	-2.77765
Q13526	-2.69884	-2.35765	0	-3.88153	-3.08255	-3.19292	-3.26149	-3.36325	-3.45954	-3.04749	-2.52424	-3.76638	-4.02373	-4.08946	-3.58138	-2.35546	-3.26253	-3.50923	-1.70081	-2.48672	0	-0.559818	-2.96574	-3.40876	-3.19529	-3.31765	-3.35155	-1.09027	0	-0.0913934	-0.748056	-1.42288	0	-0.554517	-3.38432	0	-3.43809	-3.02328	-3.52917	-3.51587	0	-3.43944	0	-0.554517	-3.48006	-2.90168	-3.63442	-3.27131	-2.24125
Q16539	-0.0791667	-1.76648	-1.93408	-1.97104	-1.70935	-1.88065	-1.95383	-1.95243	-2.44431	-1.5224	-1.12984	-2.14198	-0.18513	-3.22041	-1.85174	-1.62352	-1.3747	-1.54752	-1.49952	-1.60705	0	0.296884	-1.30617	-1.17095	-2.29291	-1.39781	-1.3209	-1.21588	-1.26321	-1.82115	-1.36771	-2.36541	-1.61968	-1.8017	-1.36403	-1.73338	-1.25403	-2.43021	-1.93338	-1.54801	-1.73334	-1.97476	-2.43156	-1.8017	-1.93243	-1.54199	-1.96461	-2.09826	-1.96601
Q03181	-1.46577	-1.42524	0	-4.27122	-2.31642	-2.19753	-2.26975	-2.25256	-1.79312	-1.50603	-0.851849	0	0	-2.84092	-1.79138	-4.95614	-1.27406	-4.04329	-1.86599	-1.98505	0	0	-1.94764	-4.08448	-4.09196	-1.93634	-1.86729	-1.88116	-1.99414	-1.18682	-1.95735	-3.82345	0	0	-3.86237	-2.00345	-1.82322	-1.36795	0	-1.29704	0	-2.04899	-3.93999	0	0	-1.82573	-1.44975	-2.45636	0
P68871	-2.2678	-3.00592	-3.51139	-2.15181	-2.91117	-2.93745	-2.93236	-3.28555	-2.58199	-3.85047	0	-3.26702	-2.76298	-3.45502	-1.40664	0	-3.25669	-2.54125	-2.98867	-2.4744	-1.66846	-2.13616	-2.52722	-2.48349	-2.78362	-2.55498	-2.60319	-2.08583	-1.96103	-2.09657	-1.42552	-3.06368	-2.39466	-2.94276	-2.97751	-2.34715	-3.03999	-2.95883	-2.67916	-3.22236	-1.88849	-2.71272	-3.13604	-2.94276	-3.06964	-2.66795	-3.66551	-2.87671	-1.7685
O75874	-2.0042	-2.15327	-2.06515	-2.70427	-1.8075	-0.714857	-0.0799328	-1.49405	-2.64396	-2.39826	-2.02413	-3.15144	-3.00735	-4.36421	-2.32013	-1.5788	-1.8446	-1.55586	-1.12225	-1.96538	-1.18061	-1.70829	-2.25822	-1.5518	-1.50507	-1.50989	-1.16507	0.0606942	0.449218	-2.10083	-0.729847	-1.53542	-2.1	-2.48486	-1.58515	-0.809086	-2.0063	-2.38481	-1.75886	-2.37217	-0.931885	-0.56084	-3.03687	-2.48486	-2.37844	-2.10266	-2.39062	-1.93418	-2.09421
P15559	-2.57201	-3.86356	-2.36957	-3.74474	-3.18054	-1.68574	-1.53107	-1.62669	-1.74757	-3.71943	-2.04531	-2.23263	-2.6042	-3.3804	-2.84325	-1.76869	-2.38638	-3.71593	-3.5854	-1.94755	-1.44576	-1.5669	-2.36128	-1.71115	-2.17253	-1.42161	-1.41098	-1.88558	-1.53713	-2.32101	-2.70165	-3.58724	-1.97768	-2.37308	-3.77224	-2.28615	-1.57372	-3.3052	-0.696576	-2.27776	-1.90023	-1.51094	-3.77771	-2.37308	-1.82125	-4.18611	-3.52666	-1.5328	-3.12331
Q16853	-1.50277	-2.11395	-1.65454	-2.18636	-2.53298	-2.13667	-2.07077	-1.8339	0.743923	-2.93742	-2.86206	-2.52705	0.204366	-3.09625	-1.86207	-0.504278	-1.69455	-1.99058	-2.46159	-0.821551	-0.287488	-1.7525	-2.20611	-2.55973	-2.65612	-2.02106	-2.1929	-2.04902	-1.86388	-2.2522	-1.87789	-2.23711	0.226046	-0.615519	-2.09975	-2.09331	-2.14433	-2.77521	-2.1424	-1.14494	-2.20844	-2.1158	-2.50888	-0.615519	-1.91891	-2.5517	-2.4976	-2.10253	-2.33932
P53779	-3.59845	-5.57565	-7.15809	-9.27745	-7.27384	-6.11678	-6.1642	-5.60986	-4.73644	-3.41646	-4.72865	-5.01569	-3.93531	-7.65913	-4.08646	-4.19049	-8.07762	-7.99242	-3.63493	-7.09153	-4.21358	0	-7.89854	-5.72808	-9.57149	-6.6707	-7.17858	-9.27427	-7.53036	-9.64845	-6.7237	-10.8149	-5.27371	-7.84163	-5.52531	-8.61677	-5.51494	-4.03841	-5.10386	0	-4.05463	-5.16043	-8.72685	-7.84163	-1.37666	-4.16297	-3.28975	-3.97785	-2.72439
P49841	-2.07958	-2.51435	-2.73314	-2.34157	-3.55796	-2.43309	-2.16691	-2.17192	-1.74181	-2.45427	-2.37854	-2.15974	-2.00054	-3.57628	-3.62012	-2.48462	-3.21203	-2.46327	-3.54214	-1.18082	-1.21754	-2.0955	-2.36019	-1.92966	-2.89251	-2.2963	-2.25779	-3.44222	-3.50081	-1.78442	-3.24973	-2.90844	-2.04032	-2.47445	-2.90126	-2.98165	-2.20808	-2.55713	-2.06944	-1.19662	-3.31326	-2.23558	-3.32921	-2.47445	-1.64522	-2.37185	-2.14024	-2.39672	-2.66952
O00763	-1.35288	-1.93616	-1.9258	-0.723129	-1.06461	-1.78968	-1.70214	-2.04686	-0.814705	-1.62177	-0.580306	-2.89137	-1.38756	-2.89243	-3.43027	-2.84384	-1.00883	-0.754594	-1.51988	0.515121	-0.757057	-0.599228	0.233183	-1.41789	-0.934661	-1.59719	0.870662	0.228256	-1.84312	-0.742691	-0.529854	-2.06336	-2.64799	-1.33403	-0.451298	-1.648	-1.77625	-1.45452	-0.736161	-1.69937	-2.4786	-1.10708	-1.70552	-1.33403	-2.2887	0.0819674	0.150896	-0.188551	-2.58679
P28482	-3.16636	-2.72626	-4.65927	-5.93167	-5.8914	-4.40146	-4.79229	-4.76948	-5.25243	-3.62247	-5.43729	-5.14758	-5.79514	-6.62645	-5.6129	-2.04117	-5.15105	-3.25521	-3.23494	-3.85838	-2.1563	0.22439	-6.09377	-5.71654	-5.63799	-4.73843	-5.07999	-4.884	-4.76789	-6.11263	-5.02987	-5.02565	-4.73542	-5.54883	-4.68696	-4.35553	-4.74125	-3.7929	-5.32163	-2.99486	-4.60593	-4.49891	-5.89184	-5.54883	-3.3518	-5.31572	-6.98883	-5.29768	-2.44722
Q9H8M2	-1.27339	-1.62836	-2.12707	-0.743605	-2.07753	-1.59113	-0.840142	-1.85477	-0.543177	-1.63164	0.0791582	-2.1155	-0.749617	-1.61112	-3.20964	-1.84106	-1.74478	-0.377481	-1.52551	-1.54986	-0.971662	0	-1.36264	-1.27614	-0.787995	-0.883508	-0.863314	-1.40013	-1.22987	-1.62303	-1.3097	-1.26	-0.96686	-0.746676	-0.869052	-1.91892	-0.804973	-1.6077	-0.663893	-0.632708	-1.72008	-1.86622	-1.81484	-0.746676	-0.93132	0.35645	-1.399	0.201665	-0.244053
Q99683	-1.98454	-2.38913	-2.6059	-2.23778	-2.37868	-2.42601	-2.58729	-2.28193	-2.74878	-2.34308	-2.90794	-2.59464	-2.86542	-3.92661	-3.19895	-4.82424	-2.00097	-2.52246	-2.13901	-1.27418	0.137692	-1.6782	-2.0994	-1.99884	-3.75828	-0.11408	-1.74101	-1.83074	-1.47153	-2.20036	-3.2619	-2.76989	-2.59284	-2.30485	-3.1654	-2.1115	-2.58051	-2.14383	-2.29404	-2.2688	-2.38515	-2.43213	-4.6273	-2.30485	-1.96518	-3.23762	-2.39927	-1.99287	-2.50906
Q07912	-3.10269	-3.95171	-2.53572	-1.98306	-2.65173	-2.42722	-2.37899	-2.77054	-1.97926	-3.99267	-3.6552	-2.36106	-1.92873	-3.32058	-2.93806	-2.84479	-2.71586	-1.92854	-4.09816	-2.08239	-0.248916	-1.82341	-2.12959	-2.28446	-1.97506	-2.40877	-1.64129	-1.80787	-2.05049	-2.82526	-1.9372	-2.61744	-2.74064	-2.9304	-2.29519	-2.29508	-2.16922	-2.4912	-2.79648	-1.31101	-2.73666	-2.24818	-2.46622	-2.9304	-0.0890344	-5.25739	-1.8762	-1.38907	-3.75292
P02766	-1.96842	-0.797354	-2.00417	-0.990456	-0.996551	-1.00655	0.641882	-0.157208	-1.10702	-2.08669	-0.729218	-2.0808	-0.712456	-2.68249	-0.477987	-1.9411	-1.30263	-1.58954	-1.10944	0.284945	-0.733568	-1.30875	-1.37715	-1.62029	-1.85362	-0.372599	0.533051	-0.024468	0.0536945	-1.3472	0.0584155	-1.38594	-1.0432	-2.05307	-1.00514	-0.740312	-1.24877	-1.77831	-0.705567	-2.3092	-0.248414	0.0572721	-1.54462	-2.05307	-1.46185	-0.489719	-1.23839	-0.978211	-0.177567
Q02127	-2.89791	-4.89784	-5.03876	-5.13951	-5.92579	-6.50141	-8.25856	-7.99957	-8.47394	-7.35032	-8.87381	-4.91482	-6.76605	-6.49135	-9.7199	-5.66728	-5.49967	-5.29447	-3.65879	-4.12979	-4.00602	0	-5.6422	-6.13064	-5.40329	-6.31292	-6.5208	-6.18875	-5.3794	-6.21548	-6.56629	-5.91215	-6.97811	-5.84733	-7.57359	-6.14588	-7.75275	-6.54578	-5.2799	-3.3621	-6.19454	-7.46522	-6.06401	-5.84733	-3.26921	-5.40391	-9.67389	-8.98208	-3.32938
P05091	-6.08822	-7.5565	-6.13926	-8.45896	-8.82417	-8.58593	-8.33322	-8.63944	-8.78948	-2.69345	-8.77283	-9.07286	-8.79395	-10.1698	-8.90136	-5.89009	-8.16987	-7.75686	-7.41996	-7.45211	-4.47487	-7.38468	-6.48926	-7.84236	-8.20018	-7.34845	-8.15002	-7.58638	-8.38468	-6.2943	-7.27543	-4.42717	-8.5094	-5.13892	-8.33642	-6.31303	-3.34949	-9.0124	-8.62937	0	-5.60261	-8.28741	-8.9989	-5.13892	0	-5.02736	-7.75106	-9.13004	0.571804
P37231	-3.80207	-4.36946	-4.42798	-5.266	-5.34882	-5.88415	-6.39495	-5.92993	-6.62015	-5.36106	-6.72353	-7.19246	-6.9281	-7.71186	-6.56833	-4.24967	-4.90242	-4.76793	-1.50665	-4.30815	-3.24041	-4.30433	-5.54841	-5.20678	-5.02211	-5.15024	-5.9081	-5.47506	-5.39213	-5.25153	-5.2874	-6.4416	-5.61062	-5.20545	-6.03162	-5.5165	-5.82781	-5.73253	-5.986	-4.14583	-6.04992	-6.30145	-6.40278	-5.20545	-4.969	-5.76631	-6.15577	-6.31901	-5.838
P06280	-3.18677	-3.20427	-2.57037	-2.35527	-2.82644	-1.98411	-2.09811	-2.31312	-1.46487	-2.56147	-2.23409	-2.41331	-1.67273	-3.10126	-2.27939	0	-2.27842	-2.02552	-2.77941	-2.3859	-1.17514	-2.14354	-2.52852	-2.35267	-2.07456	-2.09817	-2.46935	-2.54132	-2.4904	-2.52511	-2.76916	-2.77237	-3.12294	-2.69785	-2.29134	-3.17924	-1.95511	-3.11985	-2.98455	-2.07322	-2.91099	-2.21884	-2.48234	-2.69785	-2.01996	-2.68835	-2.48838	-1.73292	-3.21927
O15164	0.0770988	-1.06533	0	-1.30052	-0.715163	0	-1.20055	-0.881183	0.774727	-1.1081	-1.18787	-1.61078	-0.429449	-1.9897	-0.965149	0	-1.09475	-1.52971	-1.08691	-1.02841	0	-0.939675	-1.13372	-1.38404	-1.32259	-1.19306	-1.18738	0.743084	0	-0.229227	0.115945	-1.24877	0	-0.837361	-1.11133	0	-1.16809	-1.32112	-1.41779	-0.886496	0	0	0	-0.837361	-0.676487	-1.23687	-1.88417	-1.07423	-1.09542
P50053	0	0	0	0	0	0	0	0	0	0	0	0	0	-3.0279	1.03705	0	0	0	0	0	0	0	0	0	0	0	0	0	0	0	0	0	0	0	0	0	0	0	0	0.28581	-1.89425	0	0	0	0	0	0	0	0
Q16875	0	-3.81769	-3.6534	-2.39543	-2.4948	-4.50874	-3.12727	-4.03739	-1.91517	-1.37629	-1.87014	-0.0619174	-2.20487	-2.73688	-2.17356	-5.7907	-2.82044	-2.86052	-4.66168	-2.90492	0	0	-2.49512	-2.40132	-2.19883	0	-2.40349	-2.86593	-3.03916	-2.22669	-2.85071	-1.91483	-3.06592	-3.02499	-3.0166	-3.00872	-2.38492	-4.33539	-2.59714	0	-1.97938	-3.3734	-2.32904	-3.02499	0	-0.257961	-2.6586	-3.21938	-0.17967
P42262	-1.52348	-1.66155	-1.74677	-0.600253	-1.89665	-0.0443795	-0.353987	-0.77084	0.247518	-2.24187	-0.528485	-1.60856	0.961757	-2.38168	0.797635	0	-1.47491	-1.79522	-2.07016	0.278651	0	0	0.394776	-1.73834	-0.683548	0.64624	-1.22604	-1.11497	-1.06667	-2.09462	-0.878916	-1.3524	-0.631199	-2.00185	-0.0917324	-1.40525	-0.724029	0.0753036	0	-0.944579	-1.53072	-0.84226	-1.68806	-2.00185	0	-2.17063	-1.92606	0.335936	0
P11509	-6.6059	-7.36514	-5.90661	-7.95789	-9.33242	-7.75661	-8.28239	-8.72977	-7.43762	0	0	-7.62361	0	0	0	0	-7.56514	-6.88446	-5.7652	-7.41428	-4.59606	-7.80885	-7.79894	-7.28601	-7.50685	-8.26239	-8.94975	-8.1179	-8.24414	-6.04638	-7.41294	-6.46175	-8.32271	-7.08064	-7.67944	-7.48777	-8.58105	-8.59286	-8.93187	-6.89388	-6.73425	-6.68698	-6.26942	-7.08064	-7.01762	-6.25947	-8.44628	-7.8679	-5.24641
P02753	-5.71985	-4.73707	-3.44269	-2.89463	-3.75262	-0.755935	-3.76132	-3.87263	0	0	0	0	0	0	0	0	-3.85057	-3.32729	-5.8116	-3.09487	-2.5021	-5.09207	-4.2361	-4.26551	-2.96943	-3.29403	-3.78729	0	0	-2.77149	0	-2.96831	-3.14346	-3.99817	0	-3.0443	0	-1.19551	-3.59697	0	0	0	0	-3.99817	0	0	0	0	0
P05362	0	0	0	0	0	0	0	0	0	0	0	0	0	0	-0.972009	0	0	-1.43311	0	-0.113351	0	0	0	0	0	-1.18812	0	0	0	0	0	0	0	0	0	0	0	0	0	0	0	0	0	0	0	0	0	0	0
[truncated: 20 more columns]
